# Supplementary material for: Epigenomic profiling of isolated blood cell types reveals highly specific B cell smoking signatures and links to disease risk
Source: Clin Epigenetics. 2023 May 25;15:90. doi: 10.1186/s13148-023-01507-8 (PMC10211291; doi:10.1186/s13148-023-01507-8)
Supplement: Supplementary file 7 — Additional file 7: Supplementary tables. [file 13148_2023_1507_MOESM7_ESM.xlsx]

## Sheet: list of suppl tables
Table Name	Title
Table S1	Demographic information of samples.
Table S2	Counts of smCpGs detected from non-winsorized or winsorized methylation data.
Table S3	The 238 smCpGs detected among blood cell-types.
Table S4	Estimated B cells in 253 whole blood samples from GSE85210.
Table S5	smCpGs in B cells detected with or without adjusting naïve and memory B cells.
Table S6	IPA Enriched pathways of annotated 702 genes to 606 smCpGs at FDR1% in B cell.
Table S7	IPA Enriched pathways of annotated 585 genes to 486 smCpGs at FDR1% in B cell associated with naïve to memory shift.
Table S8	Differentially expressed genes (DEGs) in smokers' peripheral B cells (n=519 at p <0 .01).
Table S9	Differentially expressed genes in smokers's B cells after adjustment with naïve B cell proportion (n=419).
Table S10	Enriched pathways of differentially expressed genes (DEGs) in smokers' blood B cells (n=519) and specific DEGs independent from (n=419) or involved in (n=313) naïve-to-memory B cell shift determined by IPA.
Table S11	Overlap of smCpG genes with differentially expressed genes in smokers’ B cells and their functions in B cell biology.
Table S12	smCpGs and mQTL SNPs.
Table S13	smCpGs with mQTLs that link to GWAS SNPs associated with lung function, disease risk, blood traits and other phenotypes.
Table S14	Summary of smCpGs linked to GWAS traits.
Table S15	Summary of smCpGs linked to GWAS disease categories grouped by anatomical system.
Table S16	Integration of smCpGs with omics datasets.

## Sheet: TS1 Samples info
Table S1. Demographic information of samples.
Characteristic	Non-smokers (n=74)	Smokers (n=67)	p
Age, average, (SD, range)	39.0 (10.5, 19-55)	43.3 (9.0, 23-56)	0.01
BMI, average, (SD, range)	30.2 (7.8, 19.0-76.3)	27.8 (5.1, 16.1-41.2)	0.036
Male/Female	33/41	31/36	0.87
African-American/Caucasian/Other	37/33/4	40/23/4	0.47

## Sheet: TS2 Winsorization
Table S2.	Counts of smCpGs detected from non-winsorized or winsorized methylation data.
non_winsorization				winsorization			common
	BF	FDR1		BF	FDR1		BF	FDR1	BF.rate	FDR1.rate
CD14	83	213		86	209		81	207	0.975904	0.990431
CD15	96	237		95	235		95	232	1	0.987234
CD19	111	606		118	623		110	596	0.990991	0.983498
CD4	12	14		11	16		11	14	1	1
CD56	19	78		19	77		18	72	0.947368	0.935065
CD8	5	6		5	6		5	6	1	1
WB	74	764		79	791		68	704	0.918919	0.921466

## Sheet: TS3 Cell type Smoking-CpGs
Table S3. The 238 smCpGs detected among blood cell-types.
Probe	CD19_pval	CD15_pval	CD14_pval	CD56_pval	CD4_pval	CD8_pval	CD19_dM	CD15_dM	CD14_dM	CD56_dM	CD4_dM	CD8_dM	chr	position (hg19)	Gene_nearest
cg05575921	8.16e-30	7.54e-38	4.3e-33	1.88e-32	2.56e-11	9.55e-08	-0.188951	-0.379916	-0.362725	-0.180146	-0.0645774	-0.0381047	5	373378	AHRR
cg21566642	1.24e-23	6.15e-36	1.05e-36	5.19e-14	6.42e-07	2.61e-06	-0.112385	-0.22228	-0.214275	-0.110794	-0.0585683	-0.0695895	2	233284661	AC068134.6
cg01940273	4.13e-15	1.28e-29	3.63e-33	1.77e-13	8.31e-07	3.94e-05	-0.093721	-0.16964	-0.15395	-0.0664587	-0.0514516	-0.0453474	2	233284934	AC068134.6
cg21161138	2.63e-11	2.67e-20	8.02e-23	5.57e-10	0.12432	0.0120513	-0.0745131	-0.135453	-0.119868	-0.0804543	-0.0238254	-0.0431502	5	399360	EXOC3-AS1
cg03636183	2.82e-17	4.13e-17	1.45e-19	1.6e-10	3.69e-06	5.87e-07	-0.133182	-0.169337	-0.170909	-0.0957471	-0.0681133	-0.0798833	19	17000585	F2RL3
cg09935388	5.88e-14	2.45e-16	4.75e-19	1.13e-07	0.265636	0.948935	-0.0798173	-0.188305	-0.201827	-0.0581756	-0.00834263	-0.00222708	1	92947588	GFI1
cg10691866	1.92e-09	1.63e-10	2.75e-12	6.34e-09	0.0366496	0.037409	-0.073755	-0.0727349	-0.0892915	-0.0488201	-0.0409433	-0.0470073	7	65817282	LINC00174
cg25189904	4.26e-09	2.47e-19	5.23e-16	2.27e-07	0.000144135	5.18e-05	-0.0844053	-0.157942	-0.145174	-0.0921103	-0.0527889	-0.0814386	1	68299493	GNG12
cg14753356	1.32e-08	3.88e-22	5.88e-18	3.32e-06	0.105468	0.204969	-0.078783	-0.142658	-0.118263	-0.0601314	-0.0115804	0.000489264	6	30720108	RN7SL353P
cg27537125	2.5e-09	9.13e-10	3.53e-14	0.00106505	0.11362	0.0233869	-0.0165467	-0.0338857	-0.0341268	-0.00579019	-0.0037106	-0.00516588	1	25349681	MIR4425
cg15159987	9.28e-08	5.98e-15	3.77e-13	0.0258515	0.0577683	0.048423	-0.0699473	-0.0788159	-0.0809474	-0.028457	0.0321513	0.0280508	19	17003890	CPAMD8
cg01899089	1.4e-09	6.48e-11	8.74e-09	0.00464784	0.00900272	0.322461	-0.0614352	-0.0635621	-0.0617095	-0.0492821	-0.0496859	-0.0302776	5	369969	AHRR
cg26529655	9.77e-08	1.14e-10	1.46e-05	0.72293	0.11977	0.574263	-0.0587379	-0.0344008	-0.0311898	0.00310866	-0.0109838	-0.00149981	5	424371	EXOC3-AS1
cg26856289	2.8e-10	2.42e-08	7e-06	0.567546	0.0128919	0.0330436	-0.0484436	-0.0410041	-0.0255963	0.00262152	-0.016539	0.00321014	1	24307516	SRSF10
cg27209729	3.42e-08	1.9e-07	2.52e-09	6.08e-07	0.66481	0.173639	-0.0675995	-0.0812837	-0.0909021	-0.0635165	-0.0278909	-0.031893	11	64428925	NRXN2
cg07037944	3.07e-09	0.0199906	2e-08	3.67e-05	0.0244254	0.00505457	-0.0474105	-0.00780181	-0.0353239	-0.0303374	-0.0294	-0.0325864	15	64290807	DAPK2
cg19859270	1.13e-19	0.113416	0.399873	3.95e-13	1.13e-15	1.02e-11	-0.102026	0.000298062	0.00182388	-0.0366991	-0.106408	-0.0440181	3	98251294	GPR15
cg03707168	7.09e-10	0.0581094	0.842947	1.99e-13	0.00288285	0.00124122	-0.132332	-0.000217876	0.000532681	-0.134464	-0.113545	-0.116588	19	49379127	PPP1R15A
cg24033122	5.87e-08	0.360802	0.503976	4.88e-08	0.0145945	0.0545758	-0.0753229	-0.0103031	-0.00871312	-0.0631796	-0.0453738	-0.0408773	16	30485383	ITGAL
cg17287155	1.52e-08	0.514815	0.270452	1.62e-07	5.54e-08	0.0979292	-0.0270496	-0.000804034	-0.00295545	-0.0211781	-0.0767425	0.00360284	5	393347	EXOC3-AS1
cg14454127	2.05e-22	0.0327527	0.373372	0.00755971	0.9162	0.0913286	-0.142314	0.00333683	0.00175013	-0.00964791	-0.00564547	-0.00413954	5	399787	EXOC3-AS1
cg26510500	2.7e-17	0.45836	0.572082	0.233414	0.602688	0.757347	-0.0910393	-0.000427539	-0.00394622	-0.00690656	0.00218045	0.00172937	2	74778482	LOXL3
cg17248487	2.98e-14	0.919485	0.256974	0.0534539	0.576618	0.665721	-0.0961002	-0.00195761	0.00144426	-0.0282425	-0.00354442	-0.0188528	5	399887	EXOC3-AS1
cg00831247	2.33e-13	0.00310141	0.526766	0.488266	0.802483	0.0579232	-0.0771743	0.0150114	0.00177569	0.00225371	-0.00131988	-0.00694552	2	74780268	LOXL3
cg20692268	3.32e-13	0.225274	0.0573912	0.016107	0.00175345	0.0266066	-0.0154788	-0.00375597	-0.0137736	-0.0401687	-0.0296098	-0.0321548	1	25358981	MIR4425
cg11067786	3.97e-13	0.618006	0.229282	0.928038	0.499207	0.672324	-0.0925151	0.00106528	-0.00594678	-0.00328435	-0.000134167	0.00143485	2	74780467	LOXL3
cg25748521	2.87e-12	0.981996	0.193898	0.0377091	0.00166717	0.00152516	-0.0880648	-0.000388418	0.00149904	-0.0471726	-0.0477761	-0.0482042	7	139366758	HIPK2
cg25512107	3.54e-12	0.423521	0.552022	0.60603	0.533977	0.447261	-0.0537121	-8.22735e-05	2.96608e-05	-7.37524e-05	0.00018628	-9.59713e-05	17	78831167	LOC101928855
cg23674882	4.84e-12	0.36317	0.0897835	0.0827127	0.655828	0.36483	-0.0989997	-0.00053748	-0.0110339	-0.0209462	-0.00809792	-0.00639361	2	74780272	LOXL3
cg13909076	4.96e-12	0.00102597	0.885505	0.00744398	0.0300071	0.051275	-0.043824	0.00211168	0.000264558	-0.0119518	-0.00174035	-0.0138618	18	77468488	CTDP1
cg03630596	1.01e-11	0.530407	0.0438514	0.792936	0.0268773	0.655733	-0.0568758	-0.00576691	0.0152091	0.00340503	-0.044147	-0.0273489	9	139925856	FUT7
cg15228441	1.75e-11	0.32076	0.0119316	2.94e-06	0.0125589	0.0162396	-0.0535834	-0.0105297	-0.0205688	-0.0416133	-0.0250563	-0.0206381	17	78829930	LOC101928855
cg04716530	2.05e-11	0.377698	0.293161	0.000181365	0.000313966	0.0139724	-0.0562606	0.00100404	-0.00101771	-0.0626654	-0.0804758	-0.0737747	16	30485684	ITGAL
cg05898907	2.18e-11	0.0921644	0.448485	0.182378	0.00578821	0.00135845	-0.0188286	-0.0105144	-0.00697252	-0.00288841	-0.001674	-0.00079218	3	98242685	CLDND1
cg22103736	3.27e-11	0.0675461	0.368927	0.024848	0.823133	0.0107155	-0.031105	-0.00106602	-0.000366837	-0.00555492	0.0025065	-0.00852031	5	373887	EXOC3-AS1
cg15989091	6.3e-11	0.797119	0.617893	0.0320472	0.598909	0.286452	-0.106066	0.00205144	-0.00369986	-0.0100331	-0.00902966	-0.0147823	2	74780172	LOXL3
cg11800635	7.55e-11	0.744481	0.901957	0.000905026	0.235635	0.919664	-0.0787845	0.0101989	0.0121433	-0.0143342	-0.00135216	-0.000286635	2	74783088	DOK1
cg00460916	1.19e-10	0.263469	0.790298	0.371273	0.152575	0.647027	-0.0433525	0.000118131	-0.00116877	-0.0408269	-0.0438323	-0.000932282	17	3698239	ITGAE
cg10993442	1.49e-10	0.803969	0.428465	0.0897436	0.272144	0.321094	-0.0689834	0.00273495	-0.00833218	-0.0223335	-0.00734462	-0.0108484	1	25257587	RUNX3
cg10717869	2.1e-10	0.875872	0.037998	0.460013	0.139916	0.0384767	-0.0627807	-0.00362434	-0.0119117	0.00855728	0.0398825	0.0494086	1	205780912	SLC41A1
cg26404511	3.85e-10	0.603603	0.501699	0.000227468	0.0156564	0.00724709	0.082432	-6.90173e-05	0.00151366	0.0583975	0.0443141	0.05882	1	24229575	CNR2
cg25749254	3.85e-10	0.833667	0.00807349	0.112597	0.276232	0.0243395	-0.0673163	-0.003112	-0.0183135	-0.010471	-0.0313325	-0.0474555	10	3823907	KLF6
cg02104648	5.13e-10	0.601782	0.932544	0.00643124	0.309955	0.556982	-0.0382871	-0.000226034	-0.00112581	-0.0243706	-0.0107472	-0.0204482	15	44121440	WDR76
cg18719665	5.91e-10	0.393132	0.935922	0.00585775	0.535445	0.242034	-0.0275954	-0.000165317	0.000474732	-0.0418484	0.00205039	-0.0171688	18	21572656	TTC39C
cg12036877	6.72e-10	0.000493193	0.00268635	0.00844521	0.0117582	0.0633679	-0.0531492	-0.0320064	-0.0137259	-0.026902	-0.0151918	-0.00891981	1	156211896	BGLAP
cg21411490	8.71e-10	0.152819	0.945231	0.407537	0.15616	0.998531	0.0409918	-0.000635504	0.000142457	-0.0042054	0.00959798	0.00180658	22	31739936	PATZ1
cg16329896	9.45e-10	0.132828	0.822377	0.286916	0.0389886	0.424024	-0.0385039	-0.00276066	0.00143904	0.0325052	-0.00686268	0.00562457	7	47515060	SNORD151
cg21604136	1.04e-09	0.00514046	2.29e-07	0.0643426	0.673464	0.197387	0.0557215	0.0168121	0.0287133	0.045603	0.0228632	0.0648542	1	9910137	CLSTN1
cg14205519	1.28e-09	0.56734	0.370149	0.324484	0.184025	0.949129	-0.0653751	-0.00583112	-0.00417811	-0.012364	-0.0248435	-0.0198882	9	139925750	FUT7
cg21674153	1.29e-09	0.686289	0.127748	0.671801	0.388902	0.904905	0.0242167	0.000360599	0.000457149	0.0374185	0.0119809	0.0189878	18	29264051	B4GALT6
cg08940570	1.35e-09	0.950438	0.565109	0.273256	0.767143	0.654753	-0.0482906	0.000733398	-0.000898483	0.000737291	0.000122009	0.00115983	2	74780617	LOXL3
cg12929983	1.36e-09	0.628512	0.171812	0.114113	0.263068	0.184867	-0.0984236	0.00014526	0.00126572	-0.0117683	-0.005356	0.00448101	15	40399004	BMF
cg12333160	1.61e-09	0.00252451	8.94e-06	0.0097946	0.00648971	0.00795218	-0.0502427	-0.0363496	-0.0499403	-0.0309258	-0.023083	-0.0209254	10	135040091	UTF1
cg16535752	1.72e-09	0.397854	0.754598	0.0656098	0.806711	0.561625	0.0561818	-0.0270201	-0.0149094	-0.0218546	-0.019208	2.34702e-05	17	57448097	MIR4729
cg09029409	2.25e-09	0.183902	0.823012	0.404422	0.433958	0.0501495	-0.0418139	0.00915685	0.000746189	-0.0347393	-0.033698	-0.0242624	17	3698055	ITGAE
cg08956463	2.68e-09	0.729149	0.385062	0.0183522	0.385139	0.050845	0.0431709	0.000827336	0.00358327	0.0551035	0.0412243	0.0575174	6	41168911	TREML2
cg10749994	2.9e-09	0.920557	0.192651	0.022468	0.71761	0.175323	0.0592121	-0.000233447	0.00176254	0.0964576	0.0265461	0.0634609	2	25474327	DNMT3A
cg02679745	3.52e-09	0.929773	0.972212	0.0357	0.149915	0.584079	-0.0414087	-9.28235e-05	0.00120847	-0.028811	-0.0279259	-0.0171772	9	139927646	FUT7
cg17809595	3.58e-09	0.882082	0.00403495	0.512235	0.0153566	0.569069	-0.0493725	-0.00376656	-0.0164867	-0.00330596	-0.00744414	0.000841221	15	40395913	BMF
cg04340595	3.93e-09	0.82481	0.735277	0.396059	0.0864786	0.255703	-0.061666	-0.000351119	-0.00504952	-0.00769094	0.00414472	-0.000735815	1	9789174	PIK3CD
cg16519923	4.07e-09	0.0228297	0.637532	0.00127511	0.00154898	0.0571119	-0.0528239	-0.00738242	-0.00145966	-0.0618968	-0.0714202	-0.0513219	16	30485810	ITGAL
cg10025200	4.26e-09	0.504966	0.783169	0.000243989	0.275988	0.0807438	0.0415477	-0.000273042	-0.000406845	-0.0270589	-0.00676372	-0.0198606	17	1477843	PITPNA
cg14712058	4.87e-09	2.42e-05	9.76e-05	0.460587	0.0917481	0.074875	-0.0742369	-0.0290052	-0.0340054	0.00220385	-0.0173281	-0.0146149	19	16988083	F2RL3
cg11519176	4.9e-09	0.00460572	0.0449329	0.00990686	0.0985675	0.405169	-0.0502424	-0.0141701	0.000536109	-0.0256658	-0.0427038	-0.0230422	1	156211801	BGLAP
cg15787636	6.17e-09	0.00468819	0.212947	1.71e-06	0.15296	0.709467	0.0825436	0.0178964	0.00390415	0.0748485	0.012475	0.0361911	17	80866113	ZNF750
cg24610790	6.67e-09	0.152426	0.120002	0.736816	0.395102	0.547722	-0.0423209	0.000517899	0.000437084	-0.00222766	-0.00168708	-0.00874642	7	2859641	GNA12
cg18337963	7.63e-09	0.134237	0.219989	0.579792	0.712352	0.278231	0.0189872	-0.000479	0.000468237	0.00704776	0.00310341	0.00930471	11	46383209	DGKZ
cg20062806	8.94e-09	0.412129	0.00526143	0.304975	0.453657	0.763299	-0.0367478	-0.000337878	0.00205471	-0.0149238	-0.0026463	-0.00898065	13	46737047	LCP1
cg13389508	9.57e-09	0.370429	0.0613867	0.00504463	0.015174	0.0185905	-0.0622466	0.000282354	-0.00955713	-0.0189162	-0.000980701	-0.0143564	8	145012644	PLEC
cg08840017	1.01e-08	0.341353	0.0280094	0.173842	0.113364	0.0523213	-0.0800249	-0.000639678	-0.00243296	-0.00501516	-0.00847044	-0.00410487	2	231809610	GPR55
cg19148731	1.08e-08	0.127605	0.170628	0.438263	0.00379303	0.0490656	-0.0978834	0.00531911	0.00687421	0.014739	-0.000644483	0.0156745	2	74780229	LOXL3
cg11390978	1.48e-08	0.303265	0.538931	0.0120177	0.00644972	0.222889	-0.0666877	0.00253591	-0.00329745	-0.010335	-0.00902971	-0.00321772	19	16986831	SIN3B
cg04545963	1.53e-08	0.00016155	0.000131767	8.07e-05	0.0232238	0.0217664	-0.040309	-0.0282414	-0.0275527	-0.0298913	-0.0243871	-0.0254988	14	35872393	NFKBIA
cg13543355	1.59e-08	0.208092	0.323135	0.582273	0.77044	0.321303	0.016141	0.00784459	0.00920984	0.00930586	0.00608299	0.0063842	14	77350013	RN7SKP17
cg22801799	1.77e-08	0.663279	0.965436	0.957607	0.520864	0.708086	0.029382	-0.000509489	-0.000144638	0.000357598	-0.000328492	0.000516943	8	134072526	SLA
cg08271031	1.83e-08	0.187723	0.992498	0.0218453	0.824143	0.401675	0.0369941	0.00052073	0.000822863	0.0325763	0.0153676	0.0348558	22	44568812	PARVG
cg13203394	1.92e-08	0.793754	0.0203247	0.0214142	0.487961	0.0235059	0.0810835	0.00281863	0.0157556	0.0450353	0.0195647	0.0606526	12	26951217	ITPR2
cg11324953	2.04e-08	0.00034451	6.7e-05	0.849349	0.234002	0.945319	-0.0654889	-0.0373643	-0.0418853	0.00429769	0.000787202	0.000443706	4	3077939	HTT
cg24807547	2.22e-08	0.512855	0.250686	0.100788	0.917113	0.850874	0.0576209	-0.000301673	0.000442532	0.0387873	0.0261587	0.0513658	6	37504484	MIR4462
cg23949925	2.23e-08	0.218597	0.000347918	0.415543	0.745692	0.413498	-0.0104718	0.00201756	-0.00250875	0.0189704	0.00404471	0.0244775	11	68147880	LRP5
cg11147309	2.42e-08	0.718956	0.813805	0.181268	0.358999	0.0911693	-0.0594281	0.00197761	-0.00320195	-0.00591594	-0.0241518	-0.0316785	8	145011888	PLEC
cg03611151	2.57e-08	0.334715	0.731478	0.000510544	0.0904844	0.00111663	0.0577157	0.00221348	0.00333452	0.0415882	0.0323639	0.053391	1	24229581	CNR2
cg04273763	2.64e-08	0.726159	0.767561	0.511934	0.678302	0.0476588	-0.0331541	0.000468684	0.000396578	-0.00827614	-0.0046228	-0.00487842	17	17862149	TOM1L2
cg07996594	2.79e-08	0.141684	0.360081	0.0202518	0.63508	0.213468	-0.0160205	0.000401692	-0.00105115	-0.0124176	-0.000426303	-0.00377476	1	25257505	RUNX3
cg09996284	3e-08	0.000156259	0.0725186	0.0336239	0.113418	0.0196036	-0.0417012	-0.0182352	0.000117889	-0.0204665	-0.0307142	-0.0341136	1	156211851	BGLAP
cg05488681	3.03e-08	0.0376338	0.251514	0.977317	0.673482	0.016178	-0.0374741	0.000841652	0.00115703	-0.000430227	0.00111459	0.00350363	6	74289464	RP11-505P4.7
cg24999105	3.08e-08	0.265511	0.196779	0.0274647	0.0834821	0.000221305	0.0214298	0.00194789	0.000735838	0.0665674	0.0231067	0.0897668	6	137106435	LOC101928429
cg06285727	3.39e-08	0.886098	0.855287	0.0458015	0.037876	0.12075	-0.0541695	-0.000505285	0.000302823	-0.0261551	-0.0465995	-0.0501894	11	72524028	ATG16L2
cg09502149	3.49e-08	0.0579062	0.714686	0.00221034	0.00487441	0.0370041	-0.0676863	-0.0143051	0.0127433	-0.0611758	-0.0526969	-0.0319973	1	43406792	SLC2A1
cg19188359	4.18e-08	0.332212	0.0706786	0.652711	0.703062	0.21582	-0.0470105	0.00792458	0.00187917	-0.0160792	-0.016001	-0.0250568	20	2312099	TGM3
cg27637521	4.31e-08	0.000167948	2.64e-06	0.000648095	0.0274739	0.0105692	-0.0165204	-0.010788	-0.0116427	-0.012102	-0.00162348	-0.00673548	17	76355202	SOCS3
cg05616969	5.02e-08	0.532211	0.219463	0.00886701	0.711868	0.596469	0.0336464	-0.000132248	0.000880773	0.054905	0.0247094	0.0395688	2	118982661	THORLNC
cg12107189	5.29e-08	0.102083	0.821311	0.177644	0.782054	0.187431	-0.0203681	-0.00114912	-0.00167593	-0.00284048	-0.0035017	-0.00108826	8	125765152	MTSS1
cg08534147	5.29e-08	0.0038418	0.312331	0.0071866	0.648738	0.232094	0.051704	0.00523803	0.00637971	0.0392939	0.0200733	0.0518385	3	48471771	PLXNB1
cg00474696	5.58e-08	0.924983	0.0271074	0.280377	0.681002	0.233797	-0.0417642	0.00155873	0.0143462	0.0155221	0.00217108	-0.00236611	2	224821113	MRPL44
cg08170787	5.94e-08	0.553882	0.886753	0.00926874	0.268164	0.114356	0.0397984	0.00140524	0.00153303	0.0409484	0.0139416	0.0315317	1	155290535	RUSC1
cg12639429	6.01e-08	0.322969	0.361234	0.693884	0.907736	0.049159	-0.00763139	-0.00284678	-0.000471187	-0.0228705	-0.0108597	-0.0407646	18	21572622	TTC39C
cg07599366	6.23e-08	0.00276168	1.2e-06	0.638008	0.0595198	0.0429182	0.0527742	0.0115878	0.0346413	0.00497399	0.0302012	0.0333526	16	89033692	CBFA2T3
cg08896387	6.42e-08	0.261829	0.771648	0.107538	0.784465	0.614003	-0.0291558	0.000260976	-0.000976267	-0.00836528	-0.00158917	-0.00222531	1	24191740	FUCA1
cg10139742	6.45e-08	0.00773042	0.00938129	0.00838747	0.48453	0.122396	0.0327699	0.00674028	0.0127889	0.0365634	0.0227013	0.0407182	16	56352151	MIR3935
cg24480695	7.11e-08	0.495699	0.206343	0.0037953	0.11847	0.124304	0.0516426	0.00047381	0.00763938	0.0538504	0.0310951	0.0542963	11	18727628	TMEM86A
cg11630411	7.2e-08	0.121141	0.566409	0.0282688	0.28191	0.845181	0.00471827	-0.000388926	-4.18913e-05	0.0287237	0.0110394	0.024472	21	16436438	NRIP1
cg12621745	8.04e-08	0.426178	0.452516	0.0946835	0.311174	0.203896	-0.0681456	-0.00368668	0.00106064	-0.0189787	-0.0134649	-0.0438011	8	145043333	PLEC
cg19314352	8.11e-08	0.818522	0.040041	0.0375036	0.0367471	0.128823	0.0720419	0.00194745	0.00585765	0.0371463	0.00653826	0.0396109	17	38501397	RARA-AS1
cg25500196	9.01e-08	0.597843	0.906643	0.0420321	0.225378	0.201344	0.0598876	-0.000489908	0.0050339	0.0488674	0.028438	0.0334819	17	40464780	STAT5A
cg13579607	9.73e-08	0.5687	0.407979	0.67816	0.597593	0.16631	0.0145589	-0.000454706	0.000898725	8.93065e-05	-0.00170298	0.00446257	1	203289788	RNU6-487P
cg01971407	9.88e-08	0.00122513	2.2e-05	0.000126975	0.0622689	0.441964	-0.059297	-0.045201	-0.0446629	-0.0389426	-0.0139816	-0.00414873	11	313624	IFITM1
cg10720997	1.01e-07	0.723997	0.153556	2.69e-05	0.0568553	0.00141096	0.0250962	-0.000282659	0.00111927	0.0291662	0.0108152	0.0403487	1	997858	LOC100288175
cg16174106	1.06e-07	0.679762	0.0390534	0.0331945	0.590859	0.120454	0.0703598	0.00615475	0.0101934	0.0323697	0.0364025	0.0279304	1	210503830	HHAT
cg24637035	1.12e-07	0.996298	0.290261	0.0564551	0.110848	0.328948	0.0634239	0.00168907	0.00188015	0.0537381	0.0164035	0.0166485	12	120445227	BICDL1
cg00762738	1.13e-07	0.252992	0.927141	0.880146	0.0463615	0.83047	-0.0195807	0.00395475	-0.00355666	-0.00244431	0.00468106	0.00127841	1	205780033	SLC41A1
cg19572487	6.96e-07	2.06e-15	1.92e-17	7.87e-08	3.09e-05	1.94e-09	-0.100373	-0.0892446	-0.0972077	-0.0957915	-0.0363775	-0.0915283	17	38476024	RARA
cg03329539	1.85e-07	3.66e-18	5.85e-17	6.26e-07	0.048686	0.00987293	-0.048461	-0.0839007	-0.0894752	-0.0569118	-0.021649	-0.0340362	2	233283329	AC068134.6
cg25305703	1.63e-05	2.68e-12	2.03e-14	0.00015661	0.862887	0.0888701	-0.0547497	-0.110044	-0.113293	-0.0714559	-0.0132119	-0.0213808	8	128378218	CCAT2
cg11902777	0.147813	3.28e-16	8.22e-16	0.0205446	0.000303108	0.00708194	-0.000693155	-0.0259861	-0.0165953	-0.00163682	-0.00316747	-0.00322449	5	368843	AHRR
cg12876356	2.83e-05	8.36e-13	3.2e-12	0.0479997	0.778178	0.25661	-0.0514074	-0.110319	-0.105382	-0.0257922	0.00869485	0.00016697	1	92946825	GFI1
cg25648203	0.00173599	4.53e-13	2.68e-14	0.293805	0.851706	0.203997	-0.019732	-0.0794819	-0.0943028	-0.00615704	-0.00676106	0.00531349	5	395444	EXOC3-AS1
cg23916896	0.0292568	6.1e-18	2.33e-15	0.260914	0.732605	0.302394	-0.00326385	-0.11596	-0.0961725	-0.00198088	-0.00814758	0.00743086	5	368804	AHRR
cg04885881	8.83e-06	6.18e-13	2.08e-09	0.108761	0.0374721	0.00440627	-0.101673	-0.122871	-0.1233	-0.0176449	-0.0652544	-0.0762311	1	11123118	SRM
cg24859433	0.00757223	7.08e-15	2.01e-12	0.0084048	0.767875	0.3732	-0.0102443	-0.0790786	-0.0703887	-0.00741434	-0.00185886	0.0013702	6	30720203	RN7SL353P
cg18826637	7.69e-05	2.73e-09	1.79e-09	0.000117877	0.552273	0.0565907	-0.105155	-0.105729	-0.108186	-0.106411	-0.060814	-0.050913	2	145116633	GTDC1
cg03450842	0.00180641	9.07e-16	3.81e-13	0.291242	0.977425	0.312027	-0.0314348	-0.0763389	-0.070756	-0.00806368	-0.0111788	-0.0128615	10	80834947	ZMIZ1
cg01901332	3.92e-05	2.09e-16	8.34e-10	0.00032297	0.700584	0.298417	-0.0566104	-0.102814	-0.0934927	-0.043119	-0.0034162	-0.00980737	11	75031054	MIR326
cg15342087	0.0767421	4.7e-12	7.24e-10	0.333964	0.218127	0.159049	-0.00392153	-0.0611803	-0.0653335	-0.00850231	0.000305316	0.00383358	6	30720209	RN7SL353P
cg01692968	0.0185306	9.24e-23	5.58e-16	0.216858	0.420819	0.954642	-0.0471989	-0.124331	-0.111589	-0.00898717	-0.00931732	-0.00947964	9	108005349	SLC44A1
cg06644428	0.386694	9.64e-23	8.55e-20	0.00230832	0.00529596	0.166669	0.00654874	-0.0387897	-0.0394315	-0.00911409	-0.0153786	-0.00150067	2	233284112	AC068134.6
cg26764244	2.52e-05	3.73e-09	3.04e-09	7.94e-05	0.0266042	0.033151	-0.035465	-0.0562911	-0.050024	-0.0438271	-0.0192821	-0.0196387	1	68299511	GNG12
cg14179389	0.000251138	2.33e-08	3.72e-14	1.56e-06	0.000612263	0.019468	-0.0402632	-0.01597	-0.070383	-0.0837345	-0.0384229	-0.0405479	1	92947961	GFI1
cg25949550	0.00313643	1.88e-16	7.39e-16	0.000283994	8.45e-05	0.0429628	-0.00804982	-0.0230398	-0.0226097	-0.0091613	-0.00486997	-0.00338826	7	145814306	CNTNAP2
cg05284742	0.00119316	1.59e-13	1.21e-16	0.00388988	0.442521	0.999625	-0.010381	-0.049435	-0.061643	-0.00787821	-0.000707664	0.00186245	14	93552128	ITPK1-AS1
cg07986378	2.35e-05	2.06e-13	3.39e-10	0.846648	0.323817	0.414298	-0.0379348	-0.107718	-0.140627	-0.00545254	-0.00143623	0.00224963	12	11898284	ETV6
cg21611682	1.96e-05	5.5e-13	6.31e-10	5.81e-05	0.0613991	0.318933	-0.040948	-0.0841975	-0.0601178	-0.035678	-0.0280568	-0.020436	11	68138269	LRP5
cg08709672	1.24e-05	2.83e-12	4.01e-08	0.000396324	7.06e-05	0.123224	-0.0291862	-0.0373879	-0.0430307	-0.0245678	-0.0268464	-0.0174189	1	206224334	AVPR1B
cg23351584	0.00133623	1.68e-11	7.08e-08	0.350123	0.996923	0.724221	-0.00856342	-0.00930685	-0.0209094	0.0352845	0.00812733	0.0217828	11	86512100	PRSS23
cg00073090	2.78e-06	3.04e-11	8e-08	0.0315552	0.00644346	0.0344513	-0.0561591	-0.0498094	-0.029955	-0.025415	-0.0343424	-0.0412821	19	1265879	CIRBP
cg21322436	0.0049097	4.12e-11	7.7e-14	0.0981429	0.0388811	0.0701734	-0.00627676	-0.0429167	-0.044673	0.00339699	-0.003558	-0.000198423	7	145812842	CNTNAP2
cg05478824	0.000541003	4.87e-11	1.12e-07	0.0721324	0.108688	0.0832172	-0.022665	-0.0649867	-0.050207	-0.00620532	-0.012322	-0.00810723	17	79970135	CENPX
cg02583484	2.15e-05	8.73e-11	8.77e-09	6.16e-07	0.0102783	0.015921	-0.0477234	-0.0437454	-0.0401593	-0.0475988	-0.0249029	-0.0336239	12	54677008	HNRNPA1P10
cg21393163	2.18e-06	1.31e-10	3.19e-09	1.99e-05	0.00136906	3.06e-05	-0.0169948	-0.0412121	-0.0225045	-0.00841667	-0.00879992	-0.0197442	1	12217629	MIR7846
cg23161492	2.46e-07	1.43e-10	3.6e-13	0.000371338	0.00094078	0.0286105	-0.0723341	-0.0690845	-0.102088	-0.0642214	-0.0562627	-0.0468186	15	90357202	ANPEP
cg08149865	0.00752423	7.36e-10	6.11e-08	0.650176	0.016144	0.582111	-0.0151192	-0.0370132	-0.0303579	0.00682574	-0.0166499	0.000824827	8	21914600	DMTN
cg11660018	0.00342396	1.27e-09	2.35e-13	0.300471	0.709981	0.660601	-0.0288648	-0.0675993	-0.0722733	-0.00996872	-0.000643437	-0.00758826	11	86510915	PRSS23
cg14624207	0.000133333	1.72e-09	6.63e-10	1.08e-05	0.295526	0.463033	-0.0442863	-0.0583176	-0.0495284	-0.044852	-0.01606	-0.0172041	11	68142198	LRP5
cg11554391	0.000526873	2.28e-09	7.72e-08	0.0141001	0.00305066	0.0479154	-0.00767323	-0.023466	-0.0202236	-0.00139478	-0.0080532	-0.00927717	5	321320	AHRR
cg20059928	2.35e-06	3.59e-09	1.06e-07	0.528	0.0119253	0.205296	-0.0834849	-0.102552	-0.091539	0.0110867	-0.006709	-0.00389837	15	40361485	SRP14-AS1
cg00501876	0.0736465	4.25e-09	1.24e-11	0.495018	0.0363769	0.46682	-0.0147527	-0.0459308	-0.0647635	-0.00989049	-0.0257976	-0.0196293	3	39193251	CSRNP1
cg26361535	0.00184097	4.6e-09	3.46e-08	2.52e-05	0.0796935	0.0585674	-0.0247108	-0.0672181	-0.0554621	-0.023896	-0.00422173	0.00181333	8	144576604	SNORD149
cg06484123	0.0302092	5.33e-09	3.03e-08	0.176414	0.983661	0.924467	0.000905756	0.173157	0.155415	0.000586586	0.000855343	0.00146418	19	53107200	ZNF137P
cg13193840	0.000481295	2.07e-08	5.46e-12	0.00419054	0.426816	0.180646	-0.00892954	-0.0177333	-0.0289982	-0.00865339	-0.000272699	-0.009975	2	233285289	AC068134.6
cg14580211	0.000642195	4.04e-08	1.2e-07	0.267411	0.710412	0.702829	-0.0161085	-0.0719261	-0.0916388	-0.00148774	0.00161827	0.00015405	5	150161299	SMIM3
cg23098195	0.0860832	1.02e-07	1.15e-08	0.116706	0.459275	0.276379	-0.00337785	-0.0181074	-0.00679648	-0.0075356	-0.00281886	0.0192825	5	141770115	SPRY4-AS1
cg07178945	9.35e-05	1.15e-07	5.78e-08	2.91e-05	0.00119874	2.37e-06	0.0423543	0.0651955	0.056878	0.0676579	0.0380909	0.0551789	12	4488800	FGF23
cg23110422	3.13e-07	1.1e-07	2.19e-06	0.00271666	0.546859	0.179985	-0.0513482	-0.0537091	-0.0451253	-0.0269364	-0.00591795	-0.0080216	21	40182073	ETS2
cg23079012	0.638719	3.99e-09	6.45e-07	0.688686	0.0200903	0.440342	-0.00104515	-0.0328928	-0.0174724	0.00217543	-0.00113292	0.00160827	2	8343710	LINC00299
cg04772644	0.00158216	1.29e-10	1.25e-05	0.000697381	0.100493	0.0966659	-0.020087	-0.0180153	-0.0169398	-0.039649	-0.0216647	-0.0322445	6	33165428	RXRB
cg07339236	3.12e-05	1.84e-08	5.46e-07	0.000376763	0.047481	0.0482687	-0.0233947	-0.0151526	-0.0153768	-0.0395149	-0.015404	-0.0171686	20	50312490	ATP9A
cg14389122	0.00120834	6.62e-09	0.196864	0.151615	0.330087	0.246556	0.0515798	-0.0304021	-0.0133201	0.0300733	-0.0025729	-0.00329885	15	74945851	CLK3
cg27241845	0.0307097	7.06e-12	1.11e-06	0.19502	0.936532	0.196179	-0.0283307	-0.0930742	-0.0901511	-0.0252073	-0.0163532	-0.0178672	2	233250370	ECEL1P2
cg18146737	0.00142205	2.75e-11	3.01e-06	0.00439573	0.527342	0.272789	-0.0159397	-0.0708134	-0.0412302	-0.00711613	0.0056892	0.00219862	1	92946700	GFI1
cg19137417	0.00875913	6.39e-11	0.000116582	0.251864	0.625061	0.591606	-0.0170043	-0.0550819	-0.0391378	-0.00274558	0.00146779	-0.000135614	17	79362935	LOC100130370
cg21443659	0.017709	1.12e-10	0.000168175	0.131343	0.00814904	0.0834547	-0.0303396	-0.0737345	-0.0610846	-0.020136	-0.0261462	-0.0189504	2	217745721	AC007563.1
cg20295214	0.0501335	1.19e-10	3.93e-07	0.626973	0.13377	0.116286	-0.00945216	-0.0438031	-0.0370365	-0.0257107	-0.00762463	-0.0135061	1	206226794	AVPR1B
cg06672250	0.0166057	5.11e-10	2.32e-06	0.743418	0.340121	0.104408	-0.0168037	-0.0300964	-0.0308571	0.0143514	-0.00643594	-0.00613509	8	21914593	DMTN
cg18625627	0.163895	5.27e-10	0.0252641	0.330984	0.543335	0.787703	0.00058042	0.0502563	0.00525459	0.00143023	-0.00105319	-0.000305356	14	81426015	TSHR
cg22829394	0.382456	8.6e-10	0.234699	0.192803	0.362791	0.532917	0.000711678	0.0113729	-0.00466398	0.00267933	0.00411006	-0.000171472	12	122854348	CLIP1-AS1
cg07162905	0.566879	1.85e-09	0.133912	0.801342	0.41951	0.351051	-0.000310589	0.0131282	0.00100037	-3.1377e-05	-0.000863588	0.00106631	6	28887928	TRIM27
cg23771366	0.203274	2.07e-09	1.57e-06	0.777786	0.619785	0.520703	-0.00664085	-0.0779976	-0.0592117	0.0120018	0.0175151	0.00401655	11	86510998	PRSS23
cg14099685	0.000885759	2.95e-09	4.56e-06	9.31e-06	0.0637002	0.180539	-0.0417925	-0.0314107	-0.0196051	-0.0228073	-0.00179612	-0.001177	11	47546068	CELF1
cg09662411	0.0682154	3.6e-09	0.000536445	0.620797	0.0290177	0.463109	-0.017531	-0.0585853	-0.026151	-0.00598494	-0.00485831	0.000501521	1	92946132	GFI1
cg00300637	0.315827	6.56e-09	0.00269336	0.144687	0.0229797	0.0505002	-0.00200791	0.0368224	0.0219639	0.00211203	0.00275151	0.0161372	5	319433	AHRR
cg13038618	0.00188421	9.8e-09	2.52e-06	0.762377	0.0658329	0.283762	0.0255965	-0.0633331	-0.0691979	0.00420204	-0.00692325	-0.0059527	14	77467391	RP11-7F17.8
cg24090911	0.000185178	1.06e-08	6.88e-06	0.115055	0.390327	0.0335321	-0.023062	-0.0633118	-0.0736652	0.000825006	0.00173676	0.0157475	5	400732	EXOC3-AS1
cg05603985	0.00149172	1.15e-08	2.12e-07	0.0015436	0.261062	0.208113	-0.030725	-0.0321809	-0.0289529	-0.0233537	-0.00413281	-0.0174538	1	2161049	SKI
cg23667432	0.00720787	1.47e-08	2.06e-05	0.0113775	0.354816	0.120825	-0.0365593	-0.0401015	-0.0467435	-0.038966	-0.043169	-0.0400252	2	233244439	ALPP
cg05362168	0.326012	1.49e-08	0.369108	0.490701	0.312302	0.522829	0.000168582	0.0028503	0.000204824	0.000674112	-0.00067961	-0.000244175	16	67562128	LOC100505942
cg14316231	0.000122603	1.72e-08	5.88e-07	0.452327	0.136268	0.513994	-0.0251238	-0.0451217	-0.0490358	0.0030741	-0.0062684	0.0184864	8	41895100	LOC105379393
cg10227678	0.202755	2.05e-08	0.188194	0.0963809	0.634346	0.527682	-0.00900825	0.0124489	0.0016147	-0.0214237	0.0080938	0.00964251	16	54096340	FTO-IT1
cg05673882	0.000376167	2.73e-08	1.3e-05	6.23e-05	0.303189	0.0282141	-0.0561882	-0.0673307	-0.0362409	-0.0851153	-0.0112067	-0.0361524	5	74862702	ANKDD1B
cg19039583	0.0208143	2.94e-08	0.109819	0.336351	0.418883	0.59394	-0.0196065	0.00496084	0.00173678	-0.0310769	-0.0324498	-0.0197411	10	79224441	KCNMA1-AS3
cg08118908	0.258445	3.71e-08	7.1e-05	0.00296565	0.439636	0.162385	0.00114432	0.0168127	0.00982508	0.00211763	0.00375171	0.00016724	16	15787920	NDE1
cg06533042	0.0573556	3.84e-08	0.88509	0.883196	0.644887	0.276013	-0.0379802	0.00999351	-0.00113582	0.00152475	-0.00722441	-0.0157999	1	184385917	C1orf21
cg08173709	0.454471	5.53e-08	0.241443	0.953741	0.0971448	0.468555	0.0023605	0.0498178	0.0041716	-5.40165e-05	0.00679655	0.00506236	3	71103443	FOXP1
cg24633390	0.832179	6.24e-08	0.000127597	0.978522	0.581553	0.72806	0.00460236	-0.0422616	-0.0337992	0.00209444	0.00368838	0.00111822	1	173159746	TNFSF4
cg11580676	0.00172593	6.78e-08	0.346733	0.0974971	0.628301	0.0295503	-0.00747789	-0.0199196	-0.000300929	-0.00741887	0.000378108	-0.00134691	1	156211415	BGLAP
cg19259111	0.166016	7.32e-08	0.594388	0.295685	0.84854	0.935328	0.000966477	0.0550803	0.0013393	0.00112669	0.00181128	0.00336252	11	46478214	MIR3160-1
cg04398171	0.447656	7.66e-08	0.902548	0.656119	0.282867	0.470347	-0.0133121	0.0143577	-0.00523263	-0.0397717	-0.0188042	-0.0162951	2	206514240	NRP2
cg11436113	0.000136597	7.7e-08	2.68e-06	0.000708765	0.552669	0.263168	-0.0495224	-0.0607803	-0.0595968	-0.0624402	-0.0473475	-0.0450098	20	19191145	SLC24A3
cg03149958	0.000634749	1.06e-07	0.000125253	9.95e-06	0.814547	0.26644	-0.0664475	-0.0447088	-0.0474178	-0.0617789	-0.014681	0.00385763	6	36326677	C6orf222
cg01019344	0.326829	1.06e-07	0.734861	0.488595	0.194378	0.727739	-0.000319315	0.0054	-0.000298608	-0.000997579	-0.000577629	-0.000437128	6	118822131	BRD7P3
cg08396193	0.0139092	1.08e-07	6.18e-05	0.161452	0.907009	0.651716	-0.0186689	-0.0353655	-0.0349643	-0.0282875	-0.0115244	-0.016008	7	27193709	HOXA7
cg00703120	0.282043	1.08e-07	0.640532	0.201131	0.505745	0.820668	-0.0108122	0.0179832	0.000150449	-0.0165301	-0.00887139	-0.0181973	13	101178936	GGACT
cg17953136	0.0527372	1.09e-07	0.195833	0.0305211	7.98e-05	0.498228	0.00339453	0.0786392	0.00721276	0.00447622	0.00923732	0.00454894	2	20232577	LAPTM4A
cg01937809	0.00114095	1.21e-07	2.51e-05	2.06e-05	0.255322	0.436553	-0.0665349	-0.0496668	-0.0499707	-0.06067	-0.0140252	-0.00767805	1	37941854	ZC3H12A
cg17087741	0.000779877	3.54e-06	1.05e-08	0.0120211	0.0370247	0.153	-0.0321071	-0.0439945	-0.0402694	-0.0234973	-0.0213665	-0.0114953	2	233283010	AC068134.6
cg12806681	0.000101516	4.55e-06	6.54e-09	1.05e-06	0.206524	0.734221	-0.00869845	-0.0174353	-0.0171856	-0.0323873	-0.00620564	-0.00144916	5	368394	AHRR
cg17619755	0.0134355	3.64e-07	1.98e-09	2.19e-05	0.899746	0.787315	0.023338	0.0636056	0.0695546	0.0505513	-0.000589206	-0.00416367	6	31760629	VARS
cg12075928	0.00151232	0.000153022	8.91e-08	0.00583126	0.00863612	0.0217688	-0.0662176	-0.0580116	-0.0725229	-0.0210984	-0.0459915	-0.0631784	8	141801307	PTK2
cg05460226	1.83e-05	2.39e-05	1.54e-09	0.172622	0.288168	0.50971	-0.0339812	-0.0652056	-0.0922148	0.00650407	0.0246354	0.0563636	17	8804279	PIK3R5
cg07251887	0.513085	1.54e-07	7.76e-10	0.688503	0.61713	0.410863	-0.00176133	-0.0553368	-0.0619324	0.00596354	0.0187172	0.0130565	17	73641809	SMIM6
cg10750182	0.146547	3.06e-06	8.67e-15	0.466251	0.0271842	0.586899	-0.00651484	-0.0268117	-0.0442767	-0.00505778	-0.00881011	-0.00202976	10	73497514	C10orf105
cg05302489	0.25308	0.00014807	3.62e-09	0.0502721	0.00588671	0.141132	-0.00201667	0.0455218	0.054588	0.0178134	0.00831164	-0.00542978	6	31760426	VARS
cg06836480	0.504151	0.180656	5.86e-09	0.519048	0.285568	0.461557	-0.00129975	0.0299368	0.0742643	-0.0031522	0.00539634	0.00173045	2	169928251	DHRS9
cg20059012	1.13e-06	9.13e-05	9.7e-09	0.0494337	0.0491548	0.191602	-0.0611659	-0.071113	-0.104188	-0.0115093	0.00061441	-0.00907024	12	53613154	RARG
cg01936839	0.862428	0.00098583	9.95e-09	0.00851269	0.749212	0.0599886	0.0110437	-0.0295761	-0.0466631	-0.0322373	-0.019063	-0.0320906	7	27198896	HOXA7
cg23615741	0.233467	2.8e-05	1.21e-08	0.205776	0.119429	0.014086	-0.0190008	-0.0910343	-0.101553	-0.0169649	-0.0336309	-0.0329279	10	101297642	NKX2-3
cg03877174	0.00229662	1.56e-05	1.29e-08	0.0552027	0.494987	0.507892	0.0444418	0.0291002	0.0403942	0.0145263	0.00471802	0.0153673	17	4923126	LOC102724009
cg26740249	0.0512196	0.0189305	2.24e-08	0.00726619	0.0623222	0.0629298	0.0507015	0.0668442	0.0842238	0.0371965	0.0331101	0.0215933	17	76036514	TNRC6C
cg12856965	0.764481	0.0127362	3.01e-08	0.677427	0.774673	0.659875	-0.00408171	-0.0293767	-0.0476353	-0.00842724	-0.00550444	-0.0124157	1	17284740	MFAP2
cg14480046	0.00365037	0.0979987	4.35e-08	0.083856	0.276022	0.742522	0.0377237	0.00362249	0.0189829	0.0159044	0.00800768	0.000267456	12	122444580	BCL7A
cg22851561	3.33e-06	0.00251308	4.38e-08	0.00102563	2.76e-07	0.000580107	-0.0440458	-0.0325206	-0.0407412	-0.0524104	-0.0690222	-0.0871502	14	74214183	MIR4505
cg03358636	0.155054	0.0026102	5.36e-08	0.697362	0.704043	0.606305	-0.0135502	-0.0408	-0.0805011	-0.00219693	0.00750895	0.00455229	3	197474006	FYTTD1
cg13184736	0.021075	1.71e-06	7.22e-08	0.481091	0.052577	0.73404	-0.0116749	-0.0656336	-0.0720163	0.0122425	-0.00278148	0.0197621	1	68299409	GNG12
cg01177100	0.219019	5.86e-06	7.65e-08	0.876508	0.982968	0.979183	-0.0134837	0.042296	0.050571	-0.014454	-0.0150882	-0.00800433	3	9176211	SRGAP3-AS2
cg21733098	9.39e-06	1.85e-06	8.13e-08	3.67e-05	0.000971549	8.97e-05	-0.0900457	-0.112929	-0.12354	-0.093703	-0.053695	-0.0652315	12	127931219	RP11-483I24.1
cg21586223	3.13e-05	0.000129842	8.48e-08	0.332397	0.376763	0.405946	-0.0528798	-0.0358404	-0.0442042	-0.0210727	-0.0217795	-0.0288202	13	49227121	CYSLTR2
cg00310412	0.00109483	2.24e-06	9.58e-08	0.509641	0.88409	0.939712	-0.0317039	-0.0481268	-0.051209	0.00312502	-0.00708706	-0.0163343	15	74724918	SEMA7A
cg16880946	0.0188369	3.51e-06	1.08e-07	0.0002313	0.000861952	0.0106505	-0.0221428	-0.0579587	-0.0556019	-0.0429626	-0.0441228	-0.0308229	7	27188465	HOXA6
cg07483304	0.227311	0.00376464	1.1e-07	0.795911	0.0253953	0.705826	0.0173436	-0.0147215	-0.0232189	0.00204295	-0.0095942	0.00375447	7	27211741	HOXA10
cg09022230	9.01e-05	3.38e-06	1.15e-07	0.249668	0.360918	0.0202091	-0.0128245	-0.0561962	-0.0586629	-0.00418926	0.000562697	-0.00157889	7	5457225	TNRC18
cg03033176	0.0155648	0.000144927	1.21e-07	0.00111671	0.0166431	0.933181	-0.00664429	-0.0121341	-0.00853648	-0.00271823	-0.00270144	0.000176592	11	65343929	EHBP1L1
cg04934519	0.906632	0.00104192	1.23e-07	0.389124	0.670819	0.431926	-0.00333377	0.00377133	0.0221009	0.00389636	-0.0042192	-0.0015361	1	185303447	GS1-279B7.1
cg24996979	0.311355	0.000260298	0.286143	3.65e-10	5.93e-10	3.67e-10	0.000990352	-0.0125149	-0.00156432	-0.0710024	-0.055446	-0.0655601	14	74223355	MIR4505
cg05546863	0.000372093	0.201002	0.0193735	9.56e-08	0.682961	0.0762099	0.0330399	0.0111355	0.0135834	0.0404584	0.0208639	0.0269014	16	66613220	CMTM2
cg06972908	0.000323196	0.139414	0.206054	4.17e-09	0.000220121	0.000133476	-0.0121907	0.00961201	0.00175834	-0.0656478	-0.0677015	-0.0882598	16	30488321	ITGAL
cg05875421	0.0539676	0.0451114	0.673109	3.88e-08	0.000569057	0.0204316	-0.00187785	-0.00317086	0.000678579	-0.0589009	-0.0170092	-0.0247439	14	91709951	GPR68
cg13709639	4.29e-05	0.913805	0.785108	3.92e-08	0.347887	0.257703	-0.0442429	0.00188787	-0.000976515	-0.0920715	-0.0490785	-0.0721377	12	49526040	TUBA1B
cg16331492	0.0240897	0.104084	0.56859	6.8e-08	0.280036	0.00956907	0.0116306	0.0109804	0.0176518	0.0627288	0.0066984	0.0323892	2	107456855	ST6GAL2
cg01845501	0.834803	0.508673	0.110549	8.83e-08	0.395328	0.0681092	-0.00350349	0.00073906	0.0022941	0.0557899	-0.0119576	0.00576967	5	31619428	PDZD2
cg06258549	0.996661	0.90613	0.68502	9.51e-08	0.685031	0.380704	-0.0110026	-0.00126121	-0.00481881	0.0407529	-0.0202122	-0.0248918	1	3274631	ARHGEF16
cg19798735	0.354991	0.201447	0.443727	0.119579	2.11e-11	0.000746649	-0.000626407	-0.0126863	0.00511135	-0.0178748	-0.114388	-0.0391948	7	110730805	LRRN3
cg14264316	0.136282	0.961173	0.828189	2.26e-06	5.61e-10	0.000115786	-0.0278877	-0.00121808	-0.00249041	-0.0384435	-0.110215	-0.044052	9	134280803	PRRC2B
cg09837977	0.336367	0.967738	0.404295	0.000231473	7.66e-10	0.00073432	-0.000919692	0.000981113	-0.00172648	-0.0145221	-0.093513	-0.0446661	7	110731201	LRRN3
cg02657160	1.8e-06	0.806265	0.0376494	8.77e-05	3.51e-09	1.29e-07	-0.0150935	0.00172526	0.00884738	-0.0220617	-0.0683852	-0.0584315	3	98311063	CPOX
cg06545367	0.0823646	0.605212	0.918979	0.0122994	3.72e-09	0.00101241	-0.0042379	-0.0079183	0.00010722	-0.0137015	-0.0902746	-0.03359	7	110731527	LRRN3
cg06188083	0.000354421	0.0147356	0.10333	0.00898358	5.18e-09	0.00195294	-0.0473365	-0.0223952	-0.00646802	-0.021157	-0.0719279	-0.0366767	10	91093005	IFIT3
cg19614811	7.45e-07	0.920021	0.86001	0.191543	1.43e-08	0.00135442	-0.0891972	-0.0110426	-0.00461082	-0.0189488	-0.0999006	-0.0411451	3	98250723	GPR15
cg16794579	0.0649547	0.0111109	0.00520435	0.0172553	1.19e-07	0.00575017	-0.0164665	-0.0161264	-0.0291639	-0.0157065	-0.0826602	-0.0339439	16	17562419	XYLT1
cg07007621	0.276835	0.412422	0.169777	0.710266	0.320832	6.26e-09	0.00291744	2.62801e-05	0.00776178	0.00452297	0.00713012	0.0145742	16	89724915	SPATA33

## Sheet: TS4 Estimated B cells in WB253
Table S4. Estimated B cells in 253 whole blood samples from GSE85210.
	SM (n=172)	NS(n=81)	CHANGE	p	p.adj*
Bmem	0.023	0.015	0.008	1.1e-06	1.42e-05
Bnv	0.048	0.058	-0.01	0.00113	0.014
B_total	0.0742	0.0758	-0.0015	0.669	0.985
Bmem_scaled#	0.3312	0.2079	0.1233	3.85e-09	9.29e-07
Bnv_scaled#	0.6688	0.7921	-0.1233	3.85e-09	9.29e-07
*adjusting age, sex, race.
#scaled to total B cell (i.e.: Bmem_scaled = Bmem/B_total, Bnv_scaled = Bnv/B_total)

## Sheet: TS5 B cell smCpGs
Table S5. smCpGs in B cells detected with (Analysis 2) or without (Analysis 1) naïve and memory B cell % adjustment.
Analysis 1 (B cell smCpGs, no naïve or memory B cell % adjustment)							Analysis 2 (B cell smCpGs after B niave and memory % adjustment)							chr	hg19	Symbols	Symbol_nearsest
cpg	p	FDR	SM	NS	dM	significance	cpg	p	FDR	SM	NS	dM	significance
cg05575921	1.6548e-28	6.66227e-23	0.725331	0.914282	-0.188951	BF	cg05575921	8.15876e-30	3.28473e-24	0.725331	0.914282	-0.188951	BF	5	373378	'AHRR	'AHRR
cg21566642	9.22273e-22	1.85654e-16	0.397207	0.509591	-0.112385	BF	cg21566642	1.23962e-23	2.49537e-18	0.397207	0.509591	-0.112385	BF	2	233284661	'AC068134.6	'AC068134.6
cg14454127	1.22635e-20	1.64577e-15	0.727996	0.870309	-0.142314	BF	cg14454127	2.05077e-22	2.75215e-17	0.727996	0.870309	-0.142314	BF	5	399787	'AHRR	'EXOC3-AS1
cg10025200	2.81599e-17	2.83431e-12	0.217124	0.175576	0.0415477	BF	cg10025200	4.26054e-09	3.06342e-05	0.217124	0.175576	0.0415477	BF	17	1477843	'SLC43A2	'PITPNA
cg19859270	5.20137e-16	4.18817e-11	0.866914	0.968939	-0.102026	BF	cg19859270	1.1282e-19	1.13553e-14	0.866914	0.968939	-0.102026	BF	3	98251294	'GPR15	'GPR15
cg03636183	1.88896e-15	1.2675e-10	0.609752	0.742934	-0.133182	BF	cg03636183	2.81779e-17	1.89075e-12	0.609752	0.742934	-0.133182	BF	19	17000585	'F2RL3;CPAMD8	'F2RL3
cg15159987	8.955e-15	5.15043e-10	0.362017	0.431965	-0.0699473	BF	cg15159987	9.28144e-08	0.000359301	0.362017	0.431965	-0.0699473	BF	19	17003890	'F2RL3;CPAMD8	'CPAMD8
cg01940273	1.36102e-14	6.84937e-10	0.571844	0.665565	-0.093721	BF	cg01940273	4.13236e-15	2.37671e-10	0.571844	0.665565	-0.093721	BF	2	233284934	'AC068134.6	'AC068134.6
cg09935388	2.21262e-14	9.89784e-10	0.873061	0.952878	-0.0798173	BF	cg09935388	5.87978e-14	2.63024e-09	0.873061	0.952878	-0.0798173	BF	1	92947588	'GFI1	'GFI1
cg00831247	1.16032e-13	4.67147e-09	0.795986	0.87316	-0.0771743	BF	cg00831247	2.33359e-13	9.39509e-09	0.795986	0.87316	-0.0771743	BF	2	74780268	'DOK1;M1AP;LOXL3	'LOXL3
cg17248487	1.60457e-13	5.87276e-09	0.422111	0.518211	-0.0961002	BF	cg17248487	2.98037e-14	1.49988e-09	0.422111	0.518211	-0.0961002	BF	5	399887	'AHRR	'EXOC3-AS1
cg26510500	7.64561e-13	2.56512e-08	0.821065	0.912104	-0.0910393	BF	cg26510500	2.7026e-17	1.89075e-12	0.821065	0.912104	-0.0910393	BF	2	74778482	'DOK1;LOXL3	'LOXL3
cg20692268	1.11701e-12	3.4593e-08	0.03777	0.0532487	-0.0154788	BF	cg20692268	3.31621e-13	1.21374e-08	0.03777	0.0532487	-0.0154788	BF	1	25358981	'	'MIR4425
cg11067786	4.57566e-12	1.31584e-07	0.863148	0.955663	-0.0925151	BF	cg11067786	3.96607e-13	1.33062e-08	0.863148	0.955663	-0.0925151	BF	2	74780467	'DOK1;M1AP;LOXL3	'LOXL3
cg22103736	1.5872e-11	4.26007e-07	0.137227	0.168332	-0.031105	BF	cg22103736	3.27055e-11	5.98513e-07	0.137227	0.168332	-0.031105	BF	5	373887	'AHRR	'EXOC3-AS1
cg15989091	2.07237e-11	5.21462e-07	0.62209	0.728156	-0.106066	BF	cg15989091	6.29749e-11	1.10234e-06	0.62209	0.728156	-0.106066	BF	2	74780172	'DOK1;M1AP;LOXL3	'LOXL3
cg14753356	2.49083e-11	5.89889e-07	0.406984	0.485767	-0.078783	BF	cg14753356	1.31986e-08	8.05119e-05	0.406984	0.485767	-0.078783	BF	6	30720108	'RN7SL353P	'RN7SL353P
cg12929983	3.14286e-11	7.02956e-07	0.293294	0.391717	-0.0984236	BF	cg12929983	1.36048e-09	1.33593e-05	0.293294	0.391717	-0.0984236	BF	15	40399004	'BMF	'BMF
cg25748521	1.46538e-10	3.10507e-06	0.705807	0.793872	-0.0880648	BF	cg25748521	2.86818e-12	8.88258e-08	0.705807	0.793872	-0.0880648	BF	7	139366758	'HIPK2	'HIPK2
cg25189904	1.89695e-10	3.81857e-06	0.343809	0.428215	-0.0844053	BF	cg25189904	4.26107e-09	3.06342e-05	0.343809	0.428215	-0.0844053	BF	1	68299493	'GNG12-AS1;GNG12	'GNG12
cg24033122	3.38231e-10	6.4844e-06	0.369356	0.444679	-0.0753229	BF	cg24033122	5.87164e-08	0.000254187	0.369356	0.444679	-0.0753229	BF	16	30485383	'ITGAL	'ITGAL
cg25512107	5.01174e-10	9.17154e-06	0.896932	0.950645	-0.0537121	BF	cg25512107	3.54458e-12	1.01933e-07	0.896932	0.950645	-0.0537121	BF	17	78831167	'RPTOR	'LOC101928855
cg09996284	5.71229e-10	9.99903e-06	0.32748	0.369181	-0.0417012	BF	cg09996284	3.00401e-08	0.000148953	0.32748	0.369181	-0.0417012	BF	1	156211851	'PAQR6;PMF1-BGLAP;PMF1;BGLAP	'BGLAP
cg03707168	9.91375e-10	1.66304e-05	0.302146	0.434479	-0.132332	BF	cg03707168	7.09092e-10	8.39653e-06	0.302146	0.434479	-0.132332	BF	19	49379127	'PPP1R15A	'PPP1R15A
cg11390978	1.04208e-09	1.67817e-05	0.753525	0.820213	-0.0666877	BF	cg11390978	1.47509e-08	8.86377e-05	0.753525	0.820213	-0.0666877	BF	19	16986831	'SIN3B	'SIN3B
cg26856289	1.4307e-09	2.06099e-05	0.141998	0.190442	-0.0484436	BF	cg26856289	2.80381e-10	4.0315e-06	0.141998	0.190442	-0.0484436	BF	1	24307516	'SRSF10	'SRSF10
cg11519176	1.43337e-09	2.06099e-05	0.322646	0.372889	-0.0502424	BF	cg11519176	4.89511e-09	3.3979e-05	0.322646	0.372889	-0.0502424	BF	1	156211801	'PAQR6;PMF1-BGLAP;PMF1;BGLAP	'BGLAP
cg23674882	1.66954e-09	2.24053e-05	0.760141	0.859141	-0.0989997	BF	cg23674882	4.84288e-12	1.24897e-07	0.760141	0.859141	-0.0989997	BF	2	74780272	'DOK1;M1AP;LOXL3	'LOXL3
cg07037944	2.15069e-09	2.79314e-05	0.192628	0.240039	-0.0474105	BF	cg07037944	3.07447e-09	2.47558e-05	0.192628	0.240039	-0.0474105	BF	15	64290807	'DAPK2	'DAPK2
cg12036877	2.69193e-09	3.38681e-05	0.60339	0.656539	-0.0531492	BF	cg12036877	6.71546e-10	8.1929e-06	0.60339	0.656539	-0.0531492	BF	1	156211896	'PAQR6;PMF1-BGLAP;PMF1;BGLAP	'BGLAP
cg04716530	5.91104e-09	6.99941e-05	0.882372	0.938633	-0.0562606	BF	cg04716530	2.04736e-11	4.33827e-07	0.882372	0.938633	-0.0562606	BF	16	30485684	'ITGAL	'ITGAL
cg14205519	9.01046e-09	0.000103647	0.796962	0.862337	-0.0653751	BF	cg14205519	1.27841e-09	1.33585e-05	0.796962	0.862337	-0.0653751	BF	9	139925750	'ABCA2;FUT7;C9orf139	'FUT7
cg19148731	1.01333e-08	0.000113325	0.7227	0.820583	-0.0978834	BF	cg19148731	1.07648e-08	6.66759e-05	0.7227	0.820583	-0.0978834	BF	2	74780229	'DOK1;M1AP;LOXL3	'LOXL3
cg14712058	1.11635e-08	0.000121471	0.612274	0.686511	-0.0742369	BF	cg14712058	4.86815e-09	3.3979e-05	0.612274	0.686511	-0.0742369	BF	19	16988083	'SIN3B	'F2RL3
cg15228441	1.18084e-08	0.000125108	0.859416	0.913	-0.0535834	BF	cg15228441	1.7518e-11	3.91822e-07	0.859416	0.913	-0.0535834	BF	17	78829930	'RPTOR	'LOC101928855
cg10993442	1.69273e-08	0.000174743	0.806305	0.875288	-0.0689834	BF	cg10993442	1.48786e-10	2.3039e-06	0.806305	0.875288	-0.0689834	BF	1	25257587	'RUNX3	'RUNX3
cg13389508	2.16005e-08	0.00021741	0.509413	0.57166	-0.0622466	BF	cg13389508	9.56648e-09	6.11346e-05	0.509413	0.57166	-0.0622466	BF	8	145012644	'PLEC	'PLEC
cg25749254	2.48132e-08	0.000240244	0.680619	0.747935	-0.0673163	BF	cg25749254	3.85385e-10	5.17189e-06	0.680619	0.747935	-0.0673163	BF	10	3823907	'KLF6	'KLF6
cg27537125	2.50626e-08	0.000240244	0.0554579	0.0720046	-0.0165467	BF	cg27537125	2.49503e-09	2.13725e-05	0.0554579	0.0720046	-0.0165467	BF	1	25349681	'MIR4425	'MIR4425
cg04545963	2.85784e-08	0.000267575	0.224201	0.26451	-0.040309	BF	cg04545963	1.52675e-08	8.90827e-05	0.224201	0.26451	-0.040309	BF	14	35872393	'NFKBIA	'NFKBIA
cg00295485	3.60484e-08	0.000329844	0.537715	0.629854	-0.0921393	BF	cg00295485	1.30777e-06	0.00222156	0.537715	0.629854	-0.0921393	FDR0.01	2	106755721	'UXS1	'UXS1
cg23949925	4.78933e-08	0.000428487	0.0845713	0.0950432	-0.0104718	BF	cg23949925	2.22832e-08	0.000118043	0.0845713	0.0950432	-0.0104718	BF	11	68147880	'LRP5	'LRP5
cg02679745	4.9824e-08	0.000430293	0.349388	0.390797	-0.0414087	BF	cg02679745	3.51759e-09	2.77302e-05	0.349388	0.390797	-0.0414087	BF	9	139927646	'ABCA2;FUT7;C9orf139	'FUT7
cg18096933	5.02327e-08	0.000430293	0.976671	0.973416	0.00325475	BF	cg18096933	8.37141e-07	0.00167679	0.976671	0.973416	0.00325475	FDR0.01	6	30924505	'MUCL3;HCG21	'HCG21
cg17809595	6.01321e-08	0.000494067	0.859427	0.9088	-0.0493725	BF	cg17809595	3.58163e-09	2.77302e-05	0.859427	0.9088	-0.0493725	BF	15	40395913	'BMF	'BMF
cg12333160	6.5567e-08	0.000524998	0.141524	0.191766	-0.0502427	BF	cg12333160	1.60996e-09	1.50738e-05	0.141524	0.191766	-0.0502427	BF	10	135040091	'KNDC1;UTF1	'UTF1
cg14316117	6.65046e-08	0.000524998	0.945199	0.934419	0.0107802	BF	cg14316117	2.2536e-07	0.000687352	0.945199	0.934419	0.0107802	FDR0.01	8	11790639	'	'DEFB136
cg24287110	6.9138e-08	0.00053529	0.254729	0.344272	-0.0895429	BF	cg24287110	6.81529e-07	0.0014595	0.254729	0.344272	-0.0895429	FDR0.01	10	3824687	'KLF6	'KLF6
cg16329896	7.60904e-08	0.000578003	0.494877	0.533381	-0.0385039	BF	cg16329896	9.44709e-10	1.05651e-05	0.494877	0.533381	-0.0385039	BF	7	47515060	'TNS3	'SNORD151
cg00762738	8.17795e-08	0.000609715	0.9354	0.95498	-0.0195807	BF	cg00762738	1.12775e-07	0.000409038	0.9354	0.95498	-0.0195807	BF	1	205780033	'SLC41A1	'SLC41A1
cg13909076	8.73237e-08	0.000630606	0.907009	0.950833	-0.043824	BF	cg13909076	4.9636e-12	1.24897e-07	0.907009	0.950833	-0.043824	BF	18	77468488	'CTDP1	'CTDP1
cg26057969	8.77143e-08	0.000630606	0.200114	0.242891	-0.042777	BF	cg26057969	2.71071e-07	0.000768548	0.200114	0.242891	-0.042777	FDR0.01	3	127310291	'TPRA1;MIR7976	'TPRA1
cg26404511	9.0687e-08	0.00064054	0.206256	0.123824	0.082432	BF	cg26404511	3.84578e-10	5.17189e-06	0.206256	0.123824	0.082432	BF	1	24229575	'CNR2	'CNR2
cg03630596	9.40909e-08	0.000653124	0.761661	0.818537	-0.0568758	BF	cg03630596	1.00837e-11	2.38806e-07	0.761661	0.818537	-0.0568758	BF	9	139925856	'ABCA2;FUT7;C9orf139	'FUT7
cg05898907	1.17418e-07	0.000801235	0.965512	0.984341	-0.0188286	BF	cg05898907	2.17601e-11	4.38033e-07	0.965512	0.984341	-0.0188286	BF	3	98242685	'CLDND1	'CLDND1
cg26529655	1.32201e-07	0.000887074	0.526593	0.585331	-0.0587379	FDR0.01	cg26529655	9.76974e-08	0.000371068	0.526593	0.585331	-0.0587379	BF	5	424371	'AHRR	'EXOC3-AS1
cg03384915	1.50886e-07	0.000995852	0.714901	0.794761	-0.0798596	FDR0.01	cg03384915	1.18634e-06	0.00209484	0.714901	0.794761	-0.0798596	FDR0.01	19	16986822	'SIN3B	'SIN3B
cg08940570	1.64498e-07	0.00106818	0.932566	0.980856	-0.0482906	FDR0.01	cg08940570	1.3511e-09	1.33593e-05	0.932566	0.980856	-0.0482906	BF	2	74780617	'DOK1;M1AP;LOXL3	'LOXL3
cg21161138	1.9636e-07	0.00125484	0.69875	0.773263	-0.0745131	FDR0.01	cg21161138	2.63157e-11	5.04512e-07	0.69875	0.773263	-0.0745131	BF	5	399360	'AHRR	'EXOC3-AS1
cg22801799	2.14787e-07	0.00135115	0.0562409	0.0268589	0.029382	FDR0.01	cg22801799	1.76862e-08	0.000100289	0.0562409	0.0268589	0.029382	BF	8	134072526	'TG;SLA;PTCSC1	'SLA
cg00474696	2.25666e-07	0.00135822	0.840834	0.882598	-0.0417642	FDR0.01	cg00474696	5.58488e-08	0.0002444	0.840834	0.882598	-0.0417642	BF	2	224821113	'MRPL44	'MRPL44
cg04340595	2.25775e-07	0.00135822	0.833371	0.895037	-0.061666	FDR0.01	cg04340595	3.9337e-09	2.98814e-05	0.833371	0.895037	-0.061666	BF	1	9789174	'PIK3CD;CLSTN1	'PIK3CD
cg19734801	2.28637e-07	0.00135822	0.987129	0.976399	0.0107303	FDR0.01	cg19734801	5.13891e-06	0.005458	0.987129	0.976399	0.0107303	FDR0.01	5	131281112	'ACSL6;MEIKIN	'MEIKIN
cg00073090	2.29929e-07	0.00135822	0.221732	0.277891	-0.0561591	FDR0.01	cg00073090	2.77904e-06	0.0037171	0.221732	0.277891	-0.0561591	FDR0.01	19	1265879	'CIRBP;CIRBP-AS1	'CIRBP
cg19572487	2.32779e-07	0.00135822	0.454055	0.554428	-0.100373	FDR0.01	cg19572487	6.95852e-07	0.00148228	0.454055	0.554428	-0.100373	FDR0.01	17	38476024	'RARA	'RARA
cg18719665	2.59202e-07	0.00149079	0.93384	0.961435	-0.0275954	FDR0.01	cg18719665	5.91021e-10	7.43582e-06	0.93384	0.961435	-0.0275954	BF	18	21572656	'TTC39C;TTC39C-AS1	'TTC39C
cg13541527	3.02647e-07	0.00171614	0.319526	0.390122	-0.0705958	FDR0.01	cg13541527	8.34765e-07	0.00167679	0.319526	0.390122	-0.0705958	FDR0.01	6	31804078	'C6orf48;SNORD48;SNORD52	'SNORD52
cg17901038	3.4204e-07	0.00191258	0.983303	0.98232	0.000982469	FDR0.01	cg17901038	1.34474e-05	0.00946495	0.983303	0.98232	0.000982469	FDR0.01	17	74385781	'SPHK1;UBE2O	'SPHK1
cg01403906	3.52715e-07	0.00194526	0.975556	0.970521	0.00503493	FDR0.01	cg01403906	5.81839e-07	0.00134023	0.975556	0.970521	0.00503493	FDR0.01	4	38897556	'FAM114A1	'MIR574
cg09081994	3.70125e-07	0.00201369	0.515627	0.444888	0.0707394	FDR0.01	cg09081994	1.2578e-07	0.000452136	0.515627	0.444888	0.0707394	FDR0.01	3	119011925	'ARHGAP31;B4GALT4-AS1	'ARHGAP31
cg03329539	4.59381e-07	0.00240786	0.386521	0.434982	-0.048461	FDR0.01	cg03329539	1.84939e-07	0.000605341	0.386521	0.434982	-0.048461	FDR0.01	2	233283329	'AC068134.6	'AC068134.6
cg07568588	4.60518e-07	0.00240786	0.0803334	0.0870249	-0.00669147	FDR0.01	cg07568588	1.96524e-06	0.00291959	0.0803334	0.0870249	-0.00669147	FDR0.01	1	88338001	'RP11-76N22.2	'RP11-76N22.2
cg15017278	4.87016e-07	0.00251377	0.111338	0.153179	-0.0418407	FDR0.01	cg15017278	1.78175e-06	0.00275101	0.111338	0.153179	-0.0418407	FDR0.01	16	127449	'RHBDF1;MPG	'MPG
cg16864063	5.20678e-07	0.00262033	0.168815	0.203466	-0.0346516	FDR0.01	cg16864063	4.89102e-07	0.00120069	0.168815	0.203466	-0.0346516	FDR0.01	2	233927348	'INPP5D	'INPP5D
cg01971407	5.36922e-07	0.00264679	0.480147	0.539444	-0.059297	FDR0.01	cg01971407	9.8772e-08	0.000371643	0.480147	0.539444	-0.059297	BF	11	313624	'IFITM1;IFITM2	'IFITM1
cg10691866	5.79632e-07	0.00277015	0.478406	0.552161	-0.073755	FDR0.01	cg10691866	1.91572e-09	1.71394e-05	0.478406	0.552161	-0.073755	BF	7	65817282	'TPST1	'LINC00174
cg02104648	5.96764e-07	0.00277015	0.912217	0.950505	-0.0382871	FDR0.01	cg02104648	5.12515e-10	6.65611e-06	0.912217	0.950505	-0.0382871	BF	15	44121440	'WDR76;MFAP1	'WDR76
cg01899089	5.98406e-07	0.00277015	0.46346	0.524895	-0.0614352	FDR0.01	cg01899089	1.3964e-09	1.33856e-05	0.46346	0.524895	-0.0614352	BF	5	369969	'AHRR	'AHRR
cg03520802	5.98613e-07	0.00277015	0.630739	0.566916	0.0638225	FDR0.01	cg03520802	3.46835e-07	0.000924745	0.630739	0.566916	0.0638225	FDR0.01	7	139273697	'HIPK2	'CLEC2L
cg07996594	7.53111e-07	0.00317844	0.96435	0.980371	-0.0160205	FDR0.01	cg07996594	2.79273e-08	0.000140545	0.96435	0.980371	-0.0160205	BF	1	25257505	'RUNX3	'RUNX3
cg06285727	7.57063e-07	0.00317844	0.234842	0.289011	-0.0541695	FDR0.01	cg06285727	3.39036e-08	0.00016185	0.234842	0.289011	-0.0541695	BF	11	72524028	'ATG16L2	'ATG16L2
cg09625946	7.57896e-07	0.00317844	0.95435	0.950244	0.00410607	FDR0.01	cg09625946	7.98841e-06	0.00709626	0.95435	0.950244	0.00410607	FDR0.01	12	133161308	'FBRSL1;MIR6763	'MIR6763
cg01971516	8.19584e-07	0.00333299	0.901214	0.880427	0.0207873	FDR0.01	cg01971516	7.30685e-07	0.00153418	0.901214	0.880427	0.0207873	FDR0.01	3	194394305	'LSG1	'LSG1
cg10717869	8.52376e-07	0.00343168	0.768637	0.831417	-0.0627807	FDR0.01	cg10717869	2.09816e-10	3.12861e-06	0.768637	0.831417	-0.0627807	BF	1	205780912	'SLC41A1	'SLC41A1
cg08709672	8.63038e-07	0.00344021	0.729205	0.758391	-0.0291862	FDR0.01	cg08709672	1.24224e-05	0.0091605	0.729205	0.758391	-0.0291862	FDR0.01	1	206224334	'AVPR1B	'AVPR1B
cg23729443	9.82012e-07	0.00387608	0.148904	0.175293	-0.0263896	FDR0.01	cg23729443	1.84764e-07	0.000605341	0.148904	0.175293	-0.0263896	FDR0.01	1	156211840	'PAQR6;PMF1-BGLAP;PMF1;BGLAP	'BGLAP
cg12664749	1.09314e-06	0.00419144	0.982755	0.979556	0.00319885	FDR0.01	cg12664749	5.8047e-07	0.00134023	0.982755	0.979556	0.00319885	FDR0.01	1	199717464	'	'AL450244.1
cg05661533	1.11013e-06	0.00421641	0.151934	0.19499	-0.0430566	FDR0.01	cg05661533	2.06783e-06	0.00301661	0.151934	0.19499	-0.0430566	FDR0.01	5	1495043	'LPCAT1	'MIR6075
cg03716738	1.25866e-06	0.00460673	0.88645	0.872747	0.0137029	FDR0.01	cg03716738	1.10506e-05	0.00850668	0.88645	0.872747	0.0137029	FDR0.01	10	133766682	'PPP2R2D	'PPP2R2D
cg20059928	1.30815e-06	0.00470736	0.37345	0.456935	-0.0834849	FDR0.01	cg20059928	2.34593e-06	0.00330236	0.37345	0.456935	-0.0834849	FDR0.01	15	40361485	'SRP14-AS1	'SRP14-AS1
cg06513247	1.30954e-06	0.00470736	0.165527	0.21357	-0.0480434	FDR0.01	cg06513247	1.08797e-06	0.00197453	0.165527	0.21357	-0.0480434	FDR0.01	17	75446661	'SEPT9	'SEPT9
cg04865659	1.37911e-06	0.00482812	0.915431	0.902746	0.0126849	FDR0.01	cg04865659	4.3562e-07	0.00110077	0.915431	0.902746	0.0126849	FDR0.01	15	90771840	'SEMA4B;CIB1	'CIB1
cg05488681	1.46791e-06	0.00501907	0.905121	0.942595	-0.0374741	FDR0.01	cg05488681	3.03381e-08	0.000148953	0.905121	0.942595	-0.0374741	BF	6	74289464	'	'RP11-505P4.7
cg01972157	1.48352e-06	0.00501907	0.0153311	0.0184772	-0.00314613	FDR0.01	cg01972157	5.23151e-07	0.00126121	0.0153311	0.0184772	-0.00314613	FDR0.01	16	12010179	'GSPT1	'GSPT1
cg06235438	1.55674e-06	0.00517973	0.962006	0.980563	-0.0185571	FDR0.01	cg06235438	2.46518e-07	0.00072977	0.962006	0.980563	-0.0185571	FDR0.01	16	30485966	'ITGAL	'ITGAL
cg25937884	1.75319e-06	0.00573853	0.0948736	0.10506	-0.0101869	FDR0.01	cg25937884	1.2245e-06	0.00215277	0.0948736	0.10506	-0.0101869	FDR0.01	5	180674133	'CTC-338M12.4;RACK1;SNORD95	'CTC-338M12.4
cg17287155	1.94365e-06	0.00631062	0.939975	0.967025	-0.0270496	FDR0.01	cg17287155	1.51919e-08	8.90827e-05	0.939975	0.967025	-0.0270496	BF	5	393347	'AHRR	'EXOC3-AS1
cg15787636	2.10666e-06	0.00678516	0.353037	0.270493	0.0825436	FDR0.01	cg15787636	6.16566e-09	4.2073e-05	0.353037	0.270493	0.0825436	BF	17	80866113	'TBCD	'ZNF750
cg08033262	2.23727e-06	0.00706703	0.945188	0.967834	-0.0226458	FDR0.01	cg08033262	3.26532e-07	0.000876417	0.945188	0.967834	-0.0226458	FDR0.01	3	38905557	'SCN11A	'SCN10A
cg10720997	2.36112e-06	0.00729429	0.0493199	0.0242237	0.0250962	FDR0.01	cg10720997	1.00936e-07	0.000376269	0.0493199	0.0242237	0.0250962	BF	1	997858	'LOC100288175	'LOC100288175
cg18181703	2.41217e-06	0.00729429	0.382824	0.437166	-0.0543419	FDR0.01	cg18181703	3.47383e-06	0.00423809	0.382824	0.437166	-0.0543419	FDR0.01	17	76354621	'LOC101928674;SOCS3	'SOCS3
cg19614811	2.42779e-06	0.00729429	0.644014	0.733212	-0.0891972	FDR0.01	cg19614811	7.45025e-07	0.00155414	0.644014	0.733212	-0.0891972	FDR0.01	3	98250723	'GPR15	'GPR15
cg02351277	2.60459e-06	0.00776509	0.265101	0.30896	-0.043858	FDR0.01	cg02351277	4.05899e-07	0.0010543	0.265101	0.30896	-0.043858	FDR0.01	3	177397780	'LINC00578	'LINC02015
cg04682787	2.62307e-06	0.00776509	0.0140559	0.0186269	-0.00457105	FDR0.01	cg04682787	1.15949e-05	0.0087747	0.0140559	0.0186269	-0.00457105	FDR0.01	11	65339779	'SSSCA1;EHBP1L1;SSSCA1-AS1;FAM89B	'FAM89B
cg20181426	2.70581e-06	0.00784521	0.922081	0.908444	0.0136378	FDR0.01	cg20181426	6.49584e-06	0.00621196	0.922081	0.908444	0.0136378	FDR0.01	8	10469310	'RP1L1	'RP1L1
cg27637521	2.70859e-06	0.00784521	0.0407384	0.0572588	-0.0165204	FDR0.01	cg27637521	4.31264e-08	0.000197304	0.0407384	0.0572588	-0.0165204	BF	17	76355202	'LOC101928674;SOCS3	'SOCS3
cg11147309	2.9262e-06	0.00841496	0.775636	0.835064	-0.0594281	FDR0.01	cg11147309	2.4165e-08	0.000126349	0.775636	0.835064	-0.0594281	BF	8	145011888	'PLEC	'PLEC
cg21733098	3.02162e-06	0.00862772	0.696875	0.78692	-0.0900457	FDR0.01	cg21733098	9.38973e-06	0.00776247	0.696875	0.78692	-0.0900457	FDR0.01	12	127931219	'	'RP11-483I24.1
cg26140139	3.05301e-06	0.00865596	0.984994	0.983314	0.00168003	FDR0.01	cg26140139	6.22369e-06	0.00604905	0.984994	0.983314	0.00168003	FDR0.01	8	1385152	'DLGAP2	'LOC286083
cg22257056	3.14342e-06	0.00878851	0.806445	0.779793	0.0266514	FDR0.01	cg22257056	7.16991e-06	0.0066973	0.806445	0.779793	0.0266514	FDR0.01	3	32462766	'CMTM7	'CMTM7
cg20706438	3.30769e-06	0.00916801	0.290011	0.307366	-0.0173553	FDR0.01	cg20706438	1.12285e-05	0.00861759	0.290011	0.307366	-0.0173553	FDR0.01	2	74783005	'DOK1;M1AP;LOXL3	'DOK1
cg10139742	3.34954e-06	0.00917368	0.27983	0.247061	0.0327699	FDR0.01	cg10139742	6.45081e-08	0.000265011	0.27983	0.247061	0.0327699	BF	16	56352151	'GNAO1	'MIR3935
cg20681704	3.38721e-06	0.00918972	0.91346	0.899017	0.0144427	FDR0.01	cg20681704	2.03788e-06	0.00299435	0.91346	0.899017	0.0144427	FDR0.01	17	26594090	'CTD-2008P7.3;CTD-2008P7.1	'CTD-2008P7.1
cg21815063	3.42356e-06	0.00918972	0.0287672	0.0200951	0.00867212	FDR0.01	cg21815063	2.03419e-07	0.000639819	0.0287672	0.0200951	0.00867212	FDR0.01	5	131800430	'C5orf56	'IRF1
cg12639429	3.52557e-06	0.00939169	0.974597	0.982229	-0.00763139	FDR0.01	cg12639429	6.00583e-08	0.000254522	0.974597	0.982229	-0.00763139	BF	18	21572622	'TTC39C;TTC39C-AS1	'TTC39C
cg08271031	3.71215e-06	0.00964925	0.087569	0.0505749	0.0369941	FDR0.01	cg08271031	1.83224e-08	0.000102453	0.087569	0.0505749	0.0369941	BF	22	44568812	'PARVG;PARVB	'PARVG
cg21604136	3.87906e-06	0.00986873	0.180284	0.124563	0.0557215	FDR0.01	cg21604136	1.04037e-09	1.13204e-05	0.180284	0.124563	0.0557215	BF	1	9910137	'CTNNBIP1	'CLSTN1
cg00891608	3.89096e-06	0.00986873	0.0584858	0.020323	0.0381628	FDR0.01	cg00891608	1.34923e-05	0.00947199	0.0584858	0.020323	0.0381628	FDR0.01	19	33463040	'FAAP24;CEP89	'FAAP24
cg11703722	3.91671e-06	0.00986873	0.762978	0.816989	-0.0540117	FDR0.01	cg11703722	8.50429e-07	0.00168352	0.762978	0.816989	-0.0540117	FDR0.01	5	138731547	'SPATA24;PROB1	'PROB1
cg07529955	3.96928e-06	0.00986873	0.983469	0.977198	0.00627104	FDR0.01	cg07529955	4.00602e-07	0.00104729	0.983469	0.977198	0.00627104	FDR0.01	17	2663165	'RAP1GAP2	'RAP1GAP2
cg24480695	7.11372e-08	0.000289293	0.139815	0.0881725	0.0516426	BF	na							11	18727628	'TMEM86A;IGSF22	'TMEM86A
cg26662201	1.42633e-05	0.00966841	0.732073	0.784562	-0.0524893	FDR0.01	na							15	40398307	'BMF	'BMF
cg05901613	2.38424e-06	0.00333299	0.794036	0.828221	-0.0341846	FDR0.01	na							19	30709527	'AC005597.1	'ZNF536
cg14434745	3.5015e-06	0.00425487	0.943353	0.964631	-0.0212784	FDR0.01	na							15	90756012	'SEMA4B	'SEMA4B
cg25124276	1.47135e-05	0.00988926	0.390996	0.329544	0.0614524	FDR0.01	na							10	25464008	'GPR158-AS1;GPR158	'GPR158
cg16749578	1.62376e-06	0.00258392	0.0839825	0.0619556	0.0220269	FDR0.01	na							19	17357619	'USHBP1;NR2F6	'NR2F6
cg25636159	7.90094e-06	0.00703747	0.922245	0.947748	-0.0255028	FDR0.01	na							22	40743859	'ADSL	'ADSL
cg13106389	6.35626e-07	0.00140723	0.811073	0.86167	-0.050597	FDR0.01	na							1	25257626	'RUNX3	'RUNX3
cg11218434	4.56944e-06	0.00497207	0.931699	0.959328	-0.027629	FDR0.01	na							13	45911764	'SNORA31B;TPT1;TPT1-AS1;SNORA31	'SNORA31
cg11645306	1.30952e-07	0.000461559	0.836496	0.892315	-0.0558195	FDR0.01	na							18	46474064	'SMAD7	'SMAD7
cg19161251	2.94475e-07	0.000829064	0.926224	0.955972	-0.0297478	FDR0.01	na							1	87798568	'LMO4	'LMO4
cg14824901	2.24242e-06	0.00321282	0.135169	0.0973495	0.0378199	FDR0.01	na							1	209848535	'HSD11B1-AS1;G0S2	'HSD11B1-AS1
cg06550582	9.43925e-06	0.00777149	0.462626	0.503675	-0.0410481	FDR0.01	na							10	135039948	'KNDC1;UTF1	'UTF1
cg09871057	1.27496e-06	0.00219259	0.360243	0.312133	0.04811	FDR0.01	na							7	73118748	'STX1A	'MIR4284
cg11630411	7.19717e-08	0.00028976	0.0216896	0.0169713	0.00471827	BF	na							21	16436438	'NRIP1	'NRIP1
cg05357209	2.35814e-06	0.00330799	0.87768	0.912695	-0.0350158	FDR0.01	na							7	872208	'SUN1	'SUN1
cg13454226	5.33643e-06	0.00549478	0.104763	0.142748	-0.0379849	FDR0.01	na							10	3823758	'KLF6	'KLF6
cg01320698	1.16933e-05	0.00882805	0.851979	0.889509	-0.0375303	FDR0.01	na							1	9788517	'PIK3CD;CLSTN1	'PIK3CD
cg09876440	1.50097e-06	0.00244653	0.718899	0.787526	-0.0686272	FDR0.01	na							3	10325981	'GHRL;GHRLOS;TATDN2;LINC00852	'LINC00852
cg25218793	2.01319e-06	0.00296891	0.260114	0.220057	0.0400577	FDR0.01	na							4	3387341	'RGS12	'RGS12
cg24500972	5.22449e-06	0.005458	0.613336	0.569035	0.0443015	FDR0.01	na							6	97369501	'KLHL32	'KLHL32
cg23520688	9.18208e-06	0.00769263	0.928999	0.948337	-0.0193375	FDR0.01	na							14	103294740	'TRAF3	'TRAF3
cg20208009	8.04315e-07	0.00165473	0.344306	0.270535	0.0737713	FDR0.01	na							22	19974048	'ARVCF	'MIR4761
cg23149454	2.97657e-07	0.000832203	0.758316	0.825329	-0.0670129	FDR0.01	na							11	72380070	'PDE2A	'PDE2A
cg16063716	1.33811e-05	0.00943478	0.531551	0.558804	-0.0272534	FDR0.01	na							14	105045992	'C14orf180	'C14orf180
cg15121304	8.53484e-06	0.00736825	0.256782	0.206138	0.0506446	FDR0.01	na							22	22380100	'PRAMENP	'PRAMENP
cg24452347	1.49046e-06	0.00244653	0.0869933	0.0578873	0.029106	FDR0.01	na							1	24229300	'CNR2	'CNR2
cg13776620	1.47317e-07	0.000511294	0.917683	0.949596	-0.031913	FDR0.01	na							9	133974575	'AIF1L	'AIF1L
cg18423103	3.2441e-06	0.0040943	0.296005	0.241623	0.0543816	FDR0.01	na							7	1452811	'	'MICALL2
cg19310162	1.49839e-05	0.00997117	0.69362	0.739081	-0.045461	FDR0.01	na							18	74836070	'MBP	'MBP
cg16391678	1.86963e-07	0.000607029	0.770974	0.843342	-0.0723682	FDR0.01	na							16	30485597	'ITGAL	'ITGAL
cg12332674	5.69061e-06	0.00572197	0.0893316	0.0602544	0.0290773	FDR0.01	na							6	34252820	'RPS10-NUDT3;NUDT3	'SMIM29
cg09437283	9.33034e-06	0.00774674	0.813484	0.76671	0.0467743	FDR0.01	na							3	13008096	'IQSEC1	'IQSEC1
cg00663986	1.02723e-05	0.00817323	0.508688	0.45036	0.0583288	FDR0.01	na							17	80866232	'TBCD	'ZNF750
cg16174106	1.05985e-07	0.000391467	0.644617	0.574257	0.0703598	BF	na							1	210503830	'HHAT	'HHAT
cg00898683	2.96478e-06	0.00382573	0.0605461	0.0410159	0.0195302	FDR0.01	na							2	25474675	'DNMT3A	'DNMT3A
cg02819335	1.46223e-05	0.00984445	0.0293545	0.0214575	0.00789697	FDR0.01	na							4	119810092	'SYNPO2	'SYNPO2
cg00460916	1.18866e-10	1.91423e-06	0.87153	0.914883	-0.0433525	BF	na							17	3698239	'ITGAE	'ITGAE
cg15594471	9.68717e-06	0.00792698	0.248039	0.200165	0.0478736	FDR0.01	na							11	94883474	'LOC101929295	'LOC101929295
cg09414252	1.29852e-05	0.00935217	0.936907	0.952966	-0.0160591	FDR0.01	na							10	122740981	'RP11-95I16.2;RP11-95I16.6	'RP11-95I16.2
cg13331542	4.41472e-06	0.00484622	0.949295	0.939559	0.009736	FDR0.01	na							19	54985364	'CDC42EP5	'CDC42EP5
cg09888840	6.26943e-07	0.00140227	0.392078	0.306539	0.0855394	FDR0.01	na							11	57252371	'SLC43A1	'RTN4RL2
cg08369014	1.59407e-06	0.00255688	0.833674	0.877585	-0.0439118	FDR0.01	na							2	25809988	'DTNB	'DTNB
cg19886655	8.64359e-06	0.00743574	0.411578	0.334865	0.0767133	FDR0.01	na							6	2958852	'SERPINB6	'SERPINB6
cg12655416	7.59687e-06	0.0068812	0.413956	0.468809	-0.0548536	FDR0.01	na							17	38077870	'GSDMB;ORMDL3	'GSDMB
cg16141740	1.30876e-05	0.00937643	0.505415	0.433417	0.0719979	FDR0.01	na							22	42896985	'SERHL	'SERHL
cg18859174	3.76574e-06	0.00445381	0.118375	0.0854138	0.0329607	FDR0.01	na							2	118982679	'	'THORLNC
cg04816311	8.63977e-07	0.00168788	0.366712	0.261243	0.105468	FDR0.01	na							7	1066650	'C7orf50;MIR339	'C7orf50
cg13543355	1.5892e-08	9.14021e-05	0.0517715	0.0356305	0.016141	BF	na							14	77350013	'	'RN7SKP17
cg24178676	1.66514e-06	0.00261871	0.0500367	0.0361184	0.0139183	FDR0.01	na							5	172264981	'ERGIC1	'ERGIC1
cg06034792	1.94637e-06	0.00291305	0.0658744	0.0440155	0.0218589	FDR0.01	na							15	65068554	'RBPMS2	'RBPMS2
cg03783110	3.70678e-07	0.000981813	0.902625	0.944503	-0.0418784	FDR0.01	na							17	1463739	'PITPNA	'PITPNA
cg06873316	4.08e-06	0.00462132	0.100436	0.0711307	0.0293056	FDR0.01	na							11	20690682	'NELL1	'NELL1
cg23305408	1.05648e-05	0.00832372	0.148066	0.113456	0.0346097	FDR0.01	na							1	32169701	'COL16A1	'COL16A1
cg18033628	1.42842e-05	0.00966841	0.107393	0.122776	-0.0153824	FDR0.01	na							17	17655229	'RAI1	'RAI1-AS1
cg17588293	5.25991e-06	0.005458	0.133752	0.0951722	0.0385794	FDR0.01	na							1	154986238	'ZBTB7B;DCST2	'ZBTB7B
cg04169830	9.80259e-06	0.00798895	0.906076	0.930556	-0.0244801	FDR0.01	na							2	88471460	'THNSL2	'THNSL2
cg08641278	1.14721e-05	0.00873096	0.106782	0.0696707	0.0371114	FDR0.01	na							10	73848764	'SPOCK2	'SPOCK2
cg15243542	1.84631e-06	0.00282634	0.857994	0.919787	-0.0617934	FDR0.01	na							7	44923719	'PURB;MIR4657	'PURB
cg06103412	1.15624e-05	0.00876655	0.737875	0.807985	-0.0701094	FDR0.01	na							8	99982385	'RP11-44N12.2	'RP11-44N12.2
cg10283844	3.46487e-06	0.00423809	0.941387	0.914331	0.0270557	FDR0.01	na							2	10487314	'HPCAL1	'HPCAL1
cg23417875	1.3191e-05	0.00941615	0.236629	0.192726	0.0439023	FDR0.01	na							2	102313069	'MAP4K4	'MAP4K4
cg14401614	1.64768e-06	0.0026109	0.840701	0.870971	-0.0302707	FDR0.01	na							15	74031640	'INSYN1	'INSYN1
cg03753813	2.82788e-06	0.00373914	0.853904	0.908898	-0.0549936	FDR0.01	na							1	116088501	'	'AL512638.1
cg17178761	1.35972e-05	0.00947199	0.144361	0.0913387	0.0530228	FDR0.01	na							17	55682851	'LOC101927539;MSI2	'LOC101927539
cg02917867	6.44133e-07	0.00141419	0.202619	0.243152	-0.0405335	FDR0.01	na							19	1265999	'CIRBP;CIRBP-AS1	'CIRBP
cg26767974	1.48354e-05	0.00993805	0.325175	0.239885	0.0852906	FDR0.01	na							2	240143979	'HDAC4	'MGC16025
cg22356347	7.88234e-06	0.00703646	0.921013	0.94355	-0.022537	FDR0.01	na							1	167427500	'CD247	'CD247
cg22304262	2.47062e-06	0.00342992	0.73578	0.788001	-0.0522209	FDR0.01	na							19	47287778	'SLC1A5	'SLC1A5
cg02196805	8.05576e-07	0.00165473	0.854646	0.897417	-0.0427714	FDR0.01	na							5	131409637	'CSF2	'CSF2
cg09921821	6.49837e-07	0.00141419	0.0887364	0.0562018	0.0325346	FDR0.01	na							4	3371928	'RGS12	'RGS12
cg23726483	2.99855e-06	0.00385694	0.874797	0.912078	-0.0372809	FDR0.01	na							1	32044864	'TINAGL1	'TINAGL1
cg04885881	8.83143e-06	0.00753756	0.376229	0.477902	-0.101673	FDR0.01	na							1	11123118	'EXOSC10;SRM	'SRM
cg23470520	3.37485e-06	0.00419358	0.466588	0.501447	-0.0348598	FDR0.01	na							19	1242283	'ATP5F1D;CBARP	'ATP5F1D
cg27070951	1.39287e-05	0.00962841	0.747814	0.805482	-0.0576673	FDR0.01	na							15	92532867	'SLCO3A1	'SLCO3A1
cg00434395	8.21151e-06	0.00720255	0.936182	0.95121	-0.0150281	FDR0.01	na							11	59518964	'STX3;OR10V2P	'OR10V2P
cg21162356	1.86821e-06	0.00284794	0.919586	0.947286	-0.0277001	FDR0.01	na							1	226668457	'	'RN7SKP165
cg08686879	1.39814e-06	0.002326	0.905812	0.942496	-0.0366846	FDR0.01	na							5	131409634	'CSF2	'CSF2
cg08574629	4.49533e-06	0.00490468	0.149969	0.118941	0.031028	FDR0.01	na							1	155290542	'FDPS;RUSC1;RUSC1-AS1	'RUSC1
cg03272225	1.24679e-05	0.0091605	0.321008	0.373857	-0.0528489	FDR0.01	na							19	17957106	'JAK3	'JAK3
cg23570810	9.63451e-07	0.0018106	0.668817	0.757601	-0.0887837	FDR0.01	na							11	315102	'IFITM3;IFITM1	'IFITM1
cg16573782	1.20449e-05	0.00899684	0.138594	0.108233	0.030361	FDR0.01	na							16	49315536	'CBLN1	'CBLN1
cg16849024	1.78343e-06	0.00275101	0.309962	0.280415	0.0295464	FDR0.01	na							19	41934210	'DMAC2;BCKDHA;B3GNT8	'B3GNT8
cg02880444	7.56152e-06	0.00687197	0.226993	0.192104	0.0348892	FDR0.01	na							17	29860851	'RAB11FIP4;MIR4724	'MIR4724
cg19954017	2.76222e-06	0.00370692	0.289997	0.242326	0.0476709	FDR0.01	na							17	80333257	'UTS2R	'UTS2R
cg16808156	1.10941e-06	0.00200291	0.336583	0.399223	-0.0626399	FDR0.01	na							20	3835875	'MAVS	'MAVS
cg24919468	3.80092e-06	0.00445381	0.844282	0.892564	-0.0482827	FDR0.01	na							4	185195769	'RN7SL28P	'RN7SL28P
cg15014975	3.26955e-06	0.00410071	0.935568	0.96768	-0.0321123	FDR0.01	na							1	25257547	'RUNX3	'RUNX3
cg09222367	1.4185e-05	0.00966841	0.819022	0.871842	-0.0528202	FDR0.01	na							15	90963532	'IQGAP1	'IQGAP1
cg03794801	1.2697e-05	0.00923575	0.0800229	0.0527134	0.0273095	FDR0.01	na							17	33817159	'SLFN12L	'SLFN12L
cg18245230	1.02544e-05	0.00817323	0.6636	0.726494	-0.062894	FDR0.01	na							7	157204586	'DNAJB6	'LOC101927914
cg00689225	5.82561e-07	0.00134023	0.536216	0.625143	-0.0889276	FDR0.01	na							14	35871954	'NFKBIA	'NFKBIA
cg00530564	1.07999e-05	0.00844283	0.107865	0.0724796	0.0353851	FDR0.01	na							12	125036429	'NCOR2	'NCOR2
cg03687532	1.49774e-06	0.00244653	0.90337	0.858006	0.0453643	FDR0.01	na							16	54228358	'	'FTO
cg02198625	2.18806e-07	0.000672455	0.142247	0.087627	0.0546205	FDR0.01	na							20	1600641	'SIRPB1	'SIRPB1
cg25552843	7.21921e-06	0.0067124	0.118477	0.0766991	0.0417783	FDR0.01	na							10	106088702	'ITPRIP;LOC101927472	'ITPRIP
cg21494075	7.76745e-06	0.0069696	0.16661	0.12027	0.0463401	FDR0.01	na							11	129817717	'PRDM10	'PRDM10
cg07017022	8.99657e-06	0.00758756	0.906445	0.889185	0.0172602	FDR0.01	na							17	80986570	'B3GNTL1	'B3GNTL1
cg16080125	8.2502e-06	0.00720509	0.38281	0.328853	0.0539577	FDR0.01	na							7	2774654	'GNA12;AMZ1	'GNA12
cg06445348	8.05714e-06	0.00712928	0.0580943	0.036994	0.0211002	FDR0.01	na							1	166917009	'ILDR2	'ILDR2
cg18361395	5.91842e-06	0.00585447	0.987947	0.986326	0.00162125	FDR0.01	na							15	101100451	'LOC102723335;PRKXP1	'PRKXP1
cg19188359	4.17878e-08	0.000193378	0.846258	0.893268	-0.0470105	BF	na							20	2312099	'TGM3	'TGM3
cg17250929	1.5552e-07	0.000530381	0.781625	0.745928	0.0356969	FDR0.01	na							1	153513810	'S100A5;LOC101928034;S100A4	'S100A5
cg16535752	1.72398e-09	1.57745e-05	0.168247	0.112065	0.0561818	BF	na							17	57448097	'YPEL2;MIR4729	'MIR4729
cg04342223	5.24565e-06	0.005458	0.914683	0.950343	-0.0356598	FDR0.01	na							10	97454528	'TCTN3	'TCTN3
cg16693595	8.48303e-06	0.00736825	0.772003	0.830628	-0.0586256	FDR0.01	na							19	16734556	'MED26	'MED26
cg22499893	1.2698e-05	0.00923575	0.328408	0.39556	-0.0671524	FDR0.01	na							1	24307535	'SRSF10	'SRSF10
cg11076902	5.50144e-06	0.00559852	0.88257	0.908979	-0.0264099	FDR0.01	na							11	78974086	'TENM4	'MIR708
cg24088496	2.83267e-06	0.00373914	0.297722	0.362696	-0.0649742	FDR0.01	na							11	96071506	'MIR1260B;MAML2	'MIR1260B
cg23327334	6.26249e-07	0.00140227	0.487167	0.531528	-0.0443609	FDR0.01	na							5	176855304	'GRK6	'GRK6
cg03110996	5.30836e-06	0.00547988	0.741592	0.803898	-0.0623059	FDR0.01	na							2	191883483	'STAT1;LOC105373805	'LOC105373805
cg04273763	2.63593e-08	0.000134333	0.933533	0.966687	-0.0331541	BF	na							17	17862149	'TOM1L2	'TOM1L2
cg13427748	1.08626e-05	0.00847445	0.189757	0.14253	0.0472272	FDR0.01	na							15	70767649	'	'LINC02205
cg19029214	6.34268e-06	0.00612368	0.902002	0.940824	-0.0388213	FDR0.01	na							1	223889345	'CAPN2	'CAPN2
cg05052463	5.89122e-06	0.00584199	0.224547	0.145655	0.078892	FDR0.01	na							4	153274105	'FBXW7	'FBXW7
cg10310310	3.68728e-06	0.00441817	0.754735	0.818093	-0.0633578	FDR0.01	na							7	157367150	'MIR153-2;PTPRN2	'MIR153-2
cg26570714	3.8461e-06	0.0044705	0.87016	0.930293	-0.0601335	FDR0.01	na							1	248756151	'OR2T10	'OR2T10
cg06964738	1.29093e-05	0.00931418	0.741514	0.783961	-0.0424463	FDR0.01	na							7	977190	'ADAP1	'ADAP1
cg22851561	3.32822e-06	0.00415245	0.210756	0.254802	-0.0440458	FDR0.01	na							14	74214183	'ELMSAN1	'MIR4505
cg07443287	8.67833e-07	0.00168788	0.0347519	0.0271371	0.00761482	FDR0.01	na							12	1739687	'WNT5B	'WNT5B
cg06096677	6.96568e-06	0.00656768	0.647384	0.681039	-0.0336542	FDR0.01	na							17	6338330	'AIPL1	'AIPL1
cg21960364	1.33125e-06	0.00225195	0.9022	0.938762	-0.0365623	FDR0.01	na							4	185398007	'IRF2	'IRF2
cg05006092	4.07348e-06	0.00462132	0.829771	0.885539	-0.0557686	FDR0.01	na							17	76166303	'C17orf99;TK1;SYNGR2	'SYNGR2
cg07259382	8.00221e-06	0.00709626	0.929221	0.951605	-0.0223837	FDR0.01	na							4	164536228	'MARCH1	'MARCH1
cg02859516	2.58592e-06	0.00354115	0.118637	0.0750664	0.0435704	FDR0.01	na							4	111105688	'ELOVL6	'ELOVL6
cg00664609	2.3369e-07	0.000702121	0.100229	0.0737815	0.0264472	FDR0.01	na							16	2198075	'RAB26	'RAB26
cg24544490	2.3003e-06	0.00326094	0.216083	0.158145	0.0579375	FDR0.01	na							1	155290961	'FDPS;RUSC1;RUSC1-AS1	'RUSC1
cg07665063	3.40883e-06	0.00420564	0.723417	0.674363	0.0490537	FDR0.01	na							12	125257223	'SCARB1	'SCARB1
cg04990372	5.13556e-06	0.005458	0.213682	0.241249	-0.0275668	FDR0.01	na							20	47895899	'ZFAS1;ZNFX1;SNORD12B;SNORD12;SNORD12C	'SNORD12C
cg15658306	2.17881e-07	0.000672455	0.141104	0.100357	0.0407479	FDR0.01	na							6	41168972	'TREML2	'TREML2
cg16518861	5.5553e-06	0.00561953	0.212334	0.26778	-0.055446	FDR0.01	na							14	35871715	'NFKBIA	'NFKBIA
cg10784519	4.03407e-06	0.00461399	0.119225	0.0892515	0.0299733	FDR0.01	na							6	30737231	'HCG20	'HCG20
cg18430255	5.10199e-07	0.00124489	0.726775	0.779359	-0.0525838	FDR0.01	na							10	121028978	'GRK5	'GRK5
cg08956463	2.68142e-09	2.24905e-05	0.106973	0.0638019	0.0431709	BF	na							6	41168911	'TREML2	'TREML2
cg26597727	1.51442e-06	0.0024585	0.103575	0.133078	-0.0295029	FDR0.01	na							19	6482062	'DENND1C	'DENND1C
cg03310939	1.37427e-05	0.00952293	0.219068	0.153657	0.0654106	FDR0.01	na							7	101688730	'CUX1	'CUX1
cg12107189	5.28841e-08	0.000234196	0.955841	0.976209	-0.0203681	BF	na							8	125765152	'	'MTSS1
cg16936846	4.033e-06	0.00461399	0.853925	0.894647	-0.0407217	FDR0.01	na							13	28630662	'FLT3	'FLT3
cg23072008	7.30657e-06	0.00676239	0.123347	0.0961911	0.0271556	FDR0.01	na							19	38916738	'RASGRP4	'RASGRP4
cg10540110	1.68454e-06	0.00262867	0.142223	0.0931829	0.0490404	FDR0.01	na							1	202775609	'KDM5B;PCAT6	'KDM5B
cg01871427	1.28527e-06	0.00219259	0.62445	0.668621	-0.0441709	FDR0.01	na							12	90341955	'LINC02399	'LINC02399
cg19214184	2.00051e-06	0.00296106	0.796364	0.848125	-0.0517604	FDR0.01	na							12	112621527	'HECTD4	'MIR6861
cg23161492	2.46276e-07	0.00072977	0.247218	0.319552	-0.0723341	FDR0.01	na							15	90357202	'ANPEP	'ANPEP
cg20062806	8.9374e-09	5.80358e-05	0.886429	0.923177	-0.0367478	BF	na							13	46737047	'LCP1	'LCP1
cg26236329	8.62298e-07	0.00168788	0.408375	0.438429	-0.0300542	FDR0.01	na							11	57200325	'	'SLC43A3
cg04309071	2.58288e-06	0.00354115	0.96288	0.968906	-0.00602595	FDR0.01	na							16	58636963	'CNOT1	'CNOT1
cg12621745	8.0433e-08	0.000320029	0.688327	0.756473	-0.0681456	BF	na							8	145043333	'PLEC	'PLEC
cg25564535	1.13187e-06	0.00202273	0.639859	0.601543	0.0383154	FDR0.01	na							2	98329463	'ZAP70	'ZAP70
cg21718735	1.24175e-05	0.0091605	0.962476	0.976136	-0.0136596	FDR0.01	na							18	46473573	'SMAD7	'SMAD7
cg18772838	3.18577e-07	0.00086662	0.83098	0.862798	-0.0318186	FDR0.01	na							3	155100309	'PLCH1	'Metazoa_SRP
cg23797615	6.65105e-06	0.00631539	0.143151	0.104866	0.0382858	FDR0.01	na							11	67132472	'CLCF1;LOC100130987	'CLCF1
cg07166409	2.50776e-07	0.000736955	0.117849	0.142308	-0.0244592	FDR0.01	na							2	97534057	'SEMA4C	'SEMA4C
cg09673570	1.17093e-05	0.00882805	0.880491	0.91324	-0.0327496	FDR0.01	na							11	12380057	'MICALCL	'PARVA
cg19940644	1.49464e-05	0.00997117	0.220409	0.287207	-0.0667984	FDR0.01	na							1	12112386	'	'TNFRSF8
cg06238491	1.65369e-06	0.0026109	0.11153	0.0746979	0.0368322	FDR0.01	na							19	54876446	'LAIR1	'LAIR1
cg17237086	8.37967e-06	0.00730232	0.378512	0.329614	0.0488976	FDR0.01	na							22	40814966	'MRTFA	'MRTFA
cg21411490	8.71158e-10	1.00209e-05	0.132149	0.0911568	0.0409918	BF	na							22	31739936	'LINC01521;PATZ1	'PATZ1
cg06236140	3.08057e-07	0.00085469	0.780264	0.843892	-0.0636275	FDR0.01	na							7	2295131	'MIR6836;NUDT1;SNX8	'MIR6836
cg04551776	9.2043e-07	0.00175624	0.88601	0.925473	-0.0394628	FDR0.01	na							5	393366	'AHRR	'EXOC3-AS1
cg05295388	4.98533e-06	0.00535228	0.678292	0.617215	0.0610778	FDR0.01	na							2	118594304	'DDX18;LOC107985939	'LOC107985939
cg13092901	2.53905e-06	0.00350077	0.102938	0.133203	-0.0302646	FDR0.01	na							22	50965373	'SCO2;NCAPH2;TYMP;ODF3B	'SCO2
cg24794322	8.83708e-06	0.00753756	0.875978	0.85085	0.0251281	FDR0.01	na							7	157462548	'PTPRN2	'MIR153-2
cg27209729	3.41708e-08	0.00016185	0.512977	0.580576	-0.0675995	BF	na							11	64428925	'NRXN2	'NRXN2
cg16904859	1.04289e-06	0.00191722	0.117078	0.077782	0.0392962	FDR0.01	na							1	206849995	'DYRK3	'SNORD112
cg22106284	3.99812e-06	0.00459901	0.726721	0.693153	0.0335679	FDR0.01	na							7	75053027	'POM121C	'NSUN5P1
cg17254386	8.79853e-07	0.00170068	0.897635	0.942391	-0.0447555	FDR0.01	na							5	70897396	'MCCC2	'MCCC2
cg02189843	2.67029e-06	0.00361974	0.430088	0.386003	0.0440848	FDR0.01	na							19	10625775	'S1PR5	'S1PR5
cg00135056	4.16034e-07	0.00107369	0.138865	0.0923112	0.0465543	FDR0.01	na							3	128997295	'COPG1;HMCES	'HMCES
cg21393163	2.18221e-06	0.00315388	0.0410394	0.0580342	-0.0169948	FDR0.01	na							1	12217629	'	'MIR7846
cg16276850	1.32962e-05	0.00943234	0.413631	0.344258	0.0693737	FDR0.01	na							17	38498914	'RARA-AS1;RARA	'RARA-AS1
cg10749994	2.90115e-09	2.38369e-05	0.135246	0.0760337	0.0592121	BF	na							2	25474327	'DNMT3A	'DNMT3A
cg23519155	3.22186e-07	0.000870555	0.883365	0.926208	-0.0428425	FDR0.01	na							2	37815128	'	'AC006369.2
cg23009818	9.1906e-06	0.00769263	0.144528	0.0939702	0.0505579	FDR0.01	na							2	25499764	'DNMT3A	'DNMT3A
cg19626303	5.24303e-06	0.005458	0.966428	0.962047	0.00438116	FDR0.01	na							8	6466848	'MCPH1	'MIR8055
cg05978306	4.76955e-06	0.00514807	0.319892	0.237764	0.0821273	FDR0.01	na							17	1373774	'MYO1C	'CRK
cg10692693	1.02162e-06	0.00189542	0.266439	0.193322	0.0731164	FDR0.01	na							7	101688648	'CUX1	'CUX1
cg26832294	5.98032e-06	0.00588677	0.227902	0.161415	0.0664864	FDR0.01	na							4	122078348	'TNIP3	'TNIP3
cg08903389	1.02267e-05	0.00817323	0.910635	0.94595	-0.035315	FDR0.01	na							7	69104289	'AUTS2	'AUTS2
cg19319487	3.97359e-06	0.00458388	0.321173	0.401113	-0.0799391	FDR0.01	na							11	73232747	'FAM168A	'FAM168A
cg01429256	4.16926e-06	0.00466265	0.203197	0.170652	0.0325448	FDR0.01	na							17	17687834	'RAI1;SMCR5	'SMCR5
cg27367170	1.30887e-05	0.00937643	0.207217	0.137913	0.0693038	FDR0.01	na							10	5488628	'NET1	'NET1
cg10864952	5.8913e-06	0.00584199	0.279483	0.214338	0.065145	FDR0.01	na							7	65671987	'TPST1	'TPST1
cg02794695	8.15227e-07	0.00165764	0.0396589	0.0196072	0.0200517	FDR0.01	na							8	134072611	'TG;SLA;PTCSC1	'SLA
cg09469111	1.27547e-05	0.00923575	0.732864	0.78224	-0.0493762	FDR0.01	na							5	138731441	'SPATA24;PROB1	'PROB1
cg05522498	4.37614e-06	0.00482697	0.504901	0.552582	-0.047681	FDR0.01	na							11	126211099	'DCPS;GSEC	'GSEC
cg00118808	6.54088e-06	0.00624022	0.266761	0.222173	0.0445873	FDR0.01	na							9	132097931	'LINC01503	'LINC01503
cg00959259	8.19215e-06	0.00720126	0.35953	0.42547	-0.0659398	FDR0.01	na							3	122281975	'PARP9;DTX3L	'PARP9
cg08038052	1.01239e-05	0.00817125	0.0454109	0.0304215	0.0149894	FDR0.01	na							4	55098359	'PDGFRA	'PDGFRA
cg13579607	9.73449e-08	0.000371068	0.0505997	0.0360408	0.0145589	BF	na							1	203289788	'RNU6-487P	'RNU6-487P
cg24807547	2.22149e-08	0.000118043	0.254774	0.197153	0.0576209	BF	na							6	37504484	'LINC02520	'MIR4462
cg12845021	1.03743e-06	0.00191592	0.796306	0.81957	-0.0232641	FDR0.01	na							7	105446089	'ATXN7L1	'ATXN7L1
cg00347863	8.5242e-06	0.00736825	0.144247	0.0813838	0.0628628	FDR0.01	na							7	94220697	'SGCE	'SGCE
cg19719391	5.81408e-06	0.00580834	0.449894	0.385921	0.0639726	FDR0.01	na							4	26789915	'	'STIM2
cg23729417	8.82864e-07	0.00170068	0.267596	0.198106	0.0694899	FDR0.01	na							2	118593926	'DDX18;LOC107985939	'LOC107985939
cg22025263	4.25934e-06	0.00473281	0.927392	0.958566	-0.0311736	FDR0.01	na							1	43419475	'SLC2A1	'SLC2A1
cg17995050	2.32668e-06	0.00328675	0.633052	0.585999	0.0470524	FDR0.01	na							7	55073248	'	'EGFR
cg03833097	1.28103e-06	0.00219259	0.957908	0.970666	-0.0127577	FDR0.01	na							5	159903998	'MIR3142HG;MIR3142	'MIR3142
cg09956615	3.26591e-06	0.00410071	0.110334	0.0693713	0.0409631	FDR0.01	na							7	2672989	'TTYH3	'TTYH3
cg08728892	4.60283e-06	0.0049949	0.0134086	0.014241	-0.000832383	FDR0.01	na							2	222437081	'EPHA4	'EPHA4
cg27129725	7.30537e-06	0.00676239	0.862403	0.885974	-0.0235703	FDR0.01	na							22	46777707	'CELSR1	'TRMU
cg25563256	1.41264e-05	0.00966841	0.183327	0.123541	0.0597861	FDR0.01	na							17	7341641	'FGF11;TMEM102	'FGF11
cg01148127	1.12375e-05	0.00861759	0.89776	0.912969	-0.0152089	FDR0.01	na							17	1478604	'SLC43A2	'PITPNA
cg00237010	3.93493e-07	0.00103543	0.918206	0.944277	-0.0260705	FDR0.01	na							12	772861	'NINJ2	'NINJ2
cg04454285	1.39388e-06	0.002326	0.252677	0.195838	0.056839	FDR0.01	na							16	86016317	'RP11-542M13.6;RP11-542M13.2;RP11-542M13.5	'RP11-542M13.2
cg03654058	1.42888e-05	0.00966841	0.916352	0.942053	-0.0257013	FDR0.01	na							11	2722539	'KCNQ1;KCNQ1OT1	'KCNQ1OT1
cg03130292	2.22186e-06	0.00319474	0.888661	0.930926	-0.0422648	FDR0.01	na							17	60642442	'TLK2	'MRC2
cg08590359	1.67902e-06	0.00262867	0.947682	0.972125	-0.0244433	FDR0.01	na							17	3641885	'ITGAE	'HASPIN
cg13397260	8.53048e-07	0.00168352	0.940205	0.958642	-0.0184371	FDR0.01	na							9	114358399	'PTGR1	'PTGR1
cg11684826	1.12869e-05	0.008639	0.680542	0.766663	-0.0861209	FDR0.01	na							7	6055582	'AIMP2;SNORA80D	'SNORA80D
cg09370585	1.06261e-05	0.00833932	0.962711	0.958109	0.00460237	FDR0.01	na							16	30706005	'LOC730183;SRCAP	'LOC730183
cg03955483	3.73946e-06	0.00445381	0.658392	0.587332	0.0710598	FDR0.01	na							19	44324481	'LYPD5	'LYPD5
cg01109763	1.07139e-05	0.00839189	0.190976	0.145432	0.045544	FDR0.01	na							4	3387281	'RGS12	'RGS12
cg09060469	1.71495e-06	0.0026658	0.975227	0.982012	-0.0067847	FDR0.01	na							1	204912595	'NFASC	'NFASC
cg15513221	6.25036e-06	0.00604905	0.928631	0.942958	-0.014327	FDR0.01	na							19	3975388	'EEF2;DAPK3;MIR1268A	'DAPK3
cg25500196	9.0098e-08	0.000352171	0.168523	0.108636	0.0598876	BF	na							17	40464780	'STAT5A;STAT3	'STAT5A
cg11869499	1.90476e-06	0.00286142	0.433221	0.481553	-0.0483325	FDR0.01	na							15	89872984	'MIR6766;POLG	'MIR6766
cg08248600	8.11343e-06	0.00714766	0.166971	0.209921	-0.0429498	FDR0.01	na							11	65196654	'NEAT1	'NEAT1
cg13988455	5.28759e-06	0.00547248	0.872606	0.910295	-0.037689	FDR0.01	na							10	122359238	'LINC01561	'LINC01561
cg03171478	1.06848e-06	0.00195533	0.184041	0.125262	0.058779	FDR0.01	na							22	37572916	'IL2RB;C1QTNF6	'IL2RB
cg24147838	7.2274e-07	0.00153145	0.198742	0.131411	0.0673313	FDR0.01	na							19	54876664	'LAIR1	'LAIR1
cg09502149	3.48631e-08	0.000163209	0.695816	0.763502	-0.0676863	BF	na							1	43406792	'SLC2A1	'SLC2A1
cg18527651	3.07353e-06	0.0039035	0.340637	0.386962	-0.0463252	FDR0.01	na							3	10284280	'IRAK2	'TATDN2
cg08896387	6.42468e-08	0.000265011	0.951176	0.980332	-0.0291558	BF	na							1	24191740	'FUCA1	'FUCA1
cg13522406	8.88244e-06	0.00753756	0.596047	0.633953	-0.0379066	FDR0.01	na							6	30581820	'PPP1R10;MRPS18B	'PPP1R10
cg07850488	4.82771e-07	0.00119242	0.893192	0.943737	-0.0505445	FDR0.01	na							20	45180444	'OCSTAMP	'OCSTAMP
cg27571769	5.80997e-07	0.00134023	0.125842	0.0818695	0.0439726	FDR0.01	na							4	185704063	'ACSL1	'SLED1
cg16553500	9.11444e-07	0.00174738	0.212671	0.159093	0.0535783	FDR0.01	na							1	32169868	'COL16A1	'COL16A1
cg19056772	3.96452e-06	0.00458388	0.144867	0.0915587	0.0533083	FDR0.01	na							17	7341616	'FGF11;TMEM102	'FGF11
cg13485366	8.23338e-06	0.00720509	0.582718	0.544586	0.038132	FDR0.01	na							9	137174989	'	'LINC02247
cg05592035	3.02385e-06	0.00386479	0.16402	0.104291	0.0597289	FDR0.01	na							17	72462984	'CD300A	'CD300A
cg22998476	1.53068e-06	0.00246947	0.24088	0.297884	-0.0570031	FDR0.01	na							10	74058092	'	'RP11-442H21.2
cg12343106	8.54683e-06	0.00736825	0.598629	0.54709	0.0515388	FDR0.01	na							7	55072407	'	'EGFR
cg24548833	4.45591e-06	0.00487488	0.020843	0.0273386	-0.0064956	FDR0.01	na							19	17007698	'F2RL3;CPAMD8	'CPAMD8
cg04078896	9.00854e-06	0.00758756	0.0641692	0.0856628	-0.0214936	FDR0.01	na							20	62338273	'ARFRP1;ZGPAT	'ZGPAT
cg00981877	1.41411e-06	0.0023429	0.126989	0.178478	-0.0514884	FDR0.01	na							20	50366841	'ATP9A	'ATP9A
cg02946846	1.33346e-05	0.00943234	0.881065	0.918647	-0.0375819	FDR0.01	na							16	12632861	'SNX29	'MIR4718
cg06048750	1.25043e-06	0.00217933	0.639977	0.713379	-0.073402	FDR0.01	na							10	3823844	'KLF6	'KLF6
cg19314352	8.10799e-08	0.000320029	0.2621	0.190059	0.0720419	BF	na							17	38501397	'RARA-AS1;RARA	'RARA-AS1
cg24536474	1.18665e-05	0.00889658	0.927439	0.916465	0.0109739	FDR0.01	na							1	69347220	'RP11-520E6.1	'RP11-520E6.1
cg23110422	3.13021e-07	0.000857297	0.848732	0.90008	-0.0513482	FDR0.01	na							21	40182073	'ETS2	'ETS2
cg00023464	7.45751e-06	0.00682366	0.572161	0.601599	-0.0294382	FDR0.01	na							13	111267667	'NAXD	'NAXD
cg01120509	1.00328e-05	0.00814361	0.397391	0.435846	-0.038455	FDR0.01	na							16	698230	'MCRIP2;LOC105371038;WDR90	'LOC105371038
cg04699199	7.10539e-06	0.00665266	0.853195	0.8872	-0.0340053	FDR0.01	na							13	37679803	'CSNK1A1L	'CSNK1A1L
cg18571045	4.20689e-06	0.0046917	0.0626877	0.0401385	0.0225492	FDR0.01	na							13	113238006	'TUBGCP3	'TUBGCP3
cg06518327	3.85309e-06	0.0044705	0.987014	0.985714	0.00130022	FDR0.01	na							7	157261163	'LOC101927914	'LOC101927914
cg23730027	1.4979e-05	0.00997117	0.340064	0.289637	0.0504266	FDR0.01	na							3	57995180	'FLNB	'FLNB
cg23835646	1.39848e-05	0.00962841	0.167774	0.126753	0.0410211	FDR0.01	na							22	37976063	'LGALS2	'LGALS2
cg19580937	4.41767e-06	0.00484622	0.148665	0.101517	0.0471486	FDR0.01	na							15	70740429	'	'LINC02205
cg12465710	1.17657e-05	0.00885404	0.511113	0.476561	0.0345526	FDR0.01	na							10	135042885	'KNDC1;UTF1	'UTF1
cg13203394	1.92388e-08	0.000106104	0.242006	0.160923	0.0810835	BF	na							12	26951217	'ITPR2	'ITPR2
cg24610349	4.37827e-07	0.00110077	0.85482	0.904317	-0.0494976	FDR0.01	na							7	98696198	'SMURF1	'SMURF1
cg21674153	1.29403e-09	1.33585e-05	0.0564859	0.0322693	0.0242167	BF	na							18	29264051	'B4GALT6	'B4GALT6
cg27346937	4.13779e-06	0.00464414	0.48813	0.52183	-0.0336997	FDR0.01	na							5	252634	'SDHA	'HRAT5
cg19868691	1.61765e-06	0.00258392	0.0492943	0.034063	0.0152313	FDR0.01	na							2	219744597	'WNT10A	'WNT10A
cg11946449	1.30268e-05	0.00936535	0.86846	0.899977	-0.0315172	FDR0.01	na							11	45308676	'SYT13	'SYT13
cg26035892	1.88872e-06	0.00284794	0.892099	0.875562	0.016537	FDR0.01	na							2	174855415	'	'RP11-394I13.3
cg25408620	8.08037e-06	0.00713415	0.863916	0.911521	-0.0476049	FDR0.01	na							7	56173166	'CHCHD2	'CHCHD2
cg06892898	2.28441e-07	0.000691509	0.0798833	0.0521659	0.0277174	FDR0.01	na							7	37024713	'ELMO1	'ELMO1
cg09029409	2.25015e-09	1.96938e-05	0.858622	0.900436	-0.0418139	BF	na							17	3698055	'ITGAE	'ITGAE
cg27105446	1.0398e-05	0.00824066	0.913004	0.935814	-0.0228104	FDR0.01	na							14	23504664	'PSMB5	'PSMB5
cg25799433	3.33144e-06	0.00415245	0.0654106	0.0447565	0.0206541	FDR0.01	na							20	1600623	'SIRPB1	'SIRPB1
cg08170787	5.93506e-08	0.000254199	0.192728	0.152929	0.0397984	BF	na							1	155290535	'FDPS;RUSC1;RUSC1-AS1	'RUSC1
cg10754341	1.39632e-06	0.002326	0.926309	0.951856	-0.0255466	FDR0.01	na							2	113637962	'	'IL37
cg09780241	9.49615e-06	0.00780239	0.150316	0.11432	0.0359954	FDR0.01	na							4	111535597	'PITX2;PANCR	'PANCR
cg08122652	1.27155e-05	0.00923575	0.604836	0.662176	-0.0573397	FDR0.01	na							3	122281939	'PARP9;DTX3L	'PARP9
cg26577252	1.35381e-05	0.00947199	0.250432	0.286703	-0.0362706	FDR0.01	na							15	99212332	'IGF1R	'IRAIN
cg10623913	2.70488e-07	0.000768548	0.951046	0.966907	-0.0158611	FDR0.01	na							12	105727197	'C12orf75	'C12orf75
cg26695387	8.67186e-06	0.00744415	0.0286844	0.0331707	-0.00448627	FDR0.01	na							17	21189768	'MAP2K3	'MAP2K3
cg02629281	1.01125e-05	0.00817125	0.0828062	0.0594611	0.0233451	FDR0.01	na							11	8102450	'TUB	'TUB
cg00138101	7.69757e-06	0.0069412	0.311174	0.282275	0.028899	FDR0.01	na							17	1961109	'SMG6;HIC1	'HIC1
cg18297196	2.51392e-06	0.00347804	0.121366	0.0704833	0.0508828	FDR0.01	na							6	41168941	'TREML2	'TREML2
cg20340302	5.19837e-07	0.00126077	0.264499	0.211441	0.0530576	FDR0.01	na							20	55841149	'BMP7	'BMP7
cg21404980	7.35308e-06	0.00678366	0.177071	0.123623	0.0534485	FDR0.01	na							8	144599027	'ZC3H3	'SNORD149
cg14326644	1.36308e-05	0.00947199	0.918338	0.945636	-0.0272987	FDR0.01	na							2	29430352	'ALK	'ALK
cg15576918	7.05948e-06	0.00663562	0.668347	0.727854	-0.0595068	FDR0.01	na							3	45834369	'SLC6A20	'SLC6A20
cg04291097	1.05365e-05	0.00831769	0.628048	0.536072	0.0919753	FDR0.01	na							6	42209899	'TRERF1	'MRPS10
cg12303685	1.09653e-05	0.00847445	0.770537	0.810081	-0.0395443	FDR0.01	na							1	156218094	'SMG5;PAQR6;PMF1-BGLAP;BGLAP	'PAQR6
cg03474926	9.56855e-07	0.0018106	0.310521	0.340053	-0.029532	FDR0.01	na							9	136023407	'RALGDS;GBGT1	'RALGDS
cg01465596	9.35145e-06	0.00774674	0.957662	0.948707	0.00895499	FDR0.01	na							1	42381916	'HIVEP3	'HIVEP3
cg26472910	3.57687e-06	0.00431155	0.203561	0.137636	0.0659248	FDR0.01	na							13	28673762	'FLT3	'FLT3
cg20981127	4.33102e-07	0.00110077	0.0680764	0.0475784	0.020498	FDR0.01	na							19	17357587	'USHBP1;NR2F6	'NR2F6
cg20772590	3.56184e-06	0.00430632	0.264634	0.300188	-0.035554	FDR0.01	na							17	75446431	'SEPT9	'SEPT9
cg06417225	1.88562e-06	0.00284794	0.0260463	0.0314206	-0.00537425	FDR0.01	na							12	118573533	'PEBP1	'PEBP1
cg08724310	3.80552e-06	0.00445381	0.211852	0.159271	0.0525806	FDR0.01	na							12	25055304	'BCAT1	'BCAT1
cg01687401	2.06801e-06	0.00301661	0.0621505	0.0464849	0.0156656	FDR0.01	na							20	825050	'FAM110A	'FAM110A
cg24057642	4.90472e-06	0.00527981	0.165946	0.127171	0.0387747	FDR0.01	na							19	17357641	'USHBP1;NR2F6	'NR2F6
cg19034132	1.36456e-05	0.00947199	0.18202	0.210712	-0.0286918	FDR0.01	na							10	75692227	'	'C10orf55
cg21140898	7.18634e-06	0.0066973	0.24067	0.325627	-0.0849566	FDR0.01	na							1	51442318	'CDKN2C	'CDKN2C
cg24179719	1.05234e-05	0.00831769	0.900851	0.924796	-0.0239445	FDR0.01	na							15	68865587	'CORO2B	'CORO2B
cg03249789	6.38394e-06	0.00613409	0.978774	0.976603	0.00217076	FDR0.01	na							19	15233798	'ILVBL	'ILVBL
cg25913233	2.64972e-07	0.000761988	0.117396	0.0865977	0.030798	FDR0.01	na							5	151066683	'SPARC;CLMAT3	'SPARC
cg24969222	6.64737e-07	0.00143884	0.901296	0.934706	-0.0334099	FDR0.01	na							3	143861209	'	'RNA5SP144
cg00244001	2.90473e-06	0.00378462	0.386045	0.413044	-0.0269992	FDR0.01	na							10	126336805	'FAM53B	'FAM53B-AS1
cg08284993	1.08878e-06	0.00197453	0.500465	0.552021	-0.0515557	FDR0.01	na							16	89382370	'ANKRD11	'LOC100287036
cg03367264	8.31823e-07	0.00167679	0.124693	0.0802269	0.0444661	FDR0.01	na							10	13392131	'SEPHS1	'SEPHS1
cg02162605	7.48406e-06	0.00683242	0.523092	0.480205	0.0428873	FDR0.01	na							2	242814097	'RTP5	'RTP5
cg11134246	1.56769e-07	0.000530381	0.851543	0.813375	0.0381678	FDR0.01	na							1	44458001	'B4GALT2;CCDC24;SLC6A9	'CCDC24
cg24142603	7.70666e-06	0.0069412	0.858567	0.925573	-0.0670063	FDR0.01	na							8	72753888	'MSC-AS1;MSC	'MSC-AS1
cg11324953	2.0399e-08	0.000110982	0.439225	0.504714	-0.0654889	BF	na							4	3077939	'HTT;HTT-AS	'HTT
cg05691054	1.80088e-07	0.000604197	0.888539	0.928156	-0.0396179	FDR0.01	na							4	77380878	'SHROOM3	'SHROOM3
cg23758158	5.61398e-07	0.00132175	0.976631	0.984418	-0.00778652	FDR0.01	na							10	43602387	'RET	'RET
cg22792367	1.40046e-05	0.00962841	0.660953	0.723733	-0.0627802	FDR0.01	na							5	96267912	'LNPEP	'LNPEP
cg05332854	7.5495e-06	0.00687197	0.678753	0.625955	0.052798	FDR0.01	na							16	54228582	'	'FTO
cg16383109	7.60586e-06	0.0068812	0.138918	0.115804	0.0231141	FDR0.01	na							16	126451	'RHBDF1;MPG	'MPG
cg24999105	3.07848e-08	0.000149326	0.0526943	0.0312645	0.0214298	BF	na							6	137106435	'MAP3K5;LOC101928429	'LOC101928429
cg03611151	2.57305e-08	0.000132809	0.264594	0.206878	0.0577157	BF	na							1	24229581	'CNR2	'CNR2
cg02875118	9.2357e-06	0.00771434	0.0413028	0.0315658	0.00973697	FDR0.01	na							11	112833009	'NCAM1;LOC101928847	'NCAM1
cg20731029	1.27821e-06	0.00219259	0.975744	0.972907	0.0028361	FDR0.01	na							19	40721241	'MAP3K10;TTC9B	'TTC9B
cg24635581	1.01901e-05	0.00817244	0.934422	0.948245	-0.0138232	FDR0.01	na							6	33389846	'SYNGAP1;CUTA	'SYNGAP1
cg04096688	5.43906e-07	0.00130344	0.103134	0.0781725	0.0249611	FDR0.01	na							21	35574180	'AP000320.7;AP000318.2	'AP000318.2
cg08408668	6.23302e-06	0.00604905	0.311657	0.349227	-0.03757	FDR0.01	na							19	1173241	'SBNO2	'SBNO2
cg08985282	3.44802e-06	0.00423225	0.812483	0.873676	-0.0611928	FDR0.01	na							7	2089600	'MAD1L1	'SNORA114
cg23312431	9.83025e-07	0.00183226	0.605099	0.672076	-0.0669775	FDR0.01	na							21	45773997	'TRPM2	'TRPM2
cg14687145	5.50705e-06	0.00559852	0.232906	0.167394	0.0655119	FDR0.01	na							2	29234537	'TOGARAM2	'TOGARAM2
cg17419597	1.09666e-05	0.00847445	0.107386	0.125892	-0.0185067	FDR0.01	na							1	156211529	'PAQR6;PMF1-BGLAP;PMF1;BGLAP	'BGLAP
cg05295286	1.21245e-05	0.00902279	0.306231	0.230157	0.0760736	FDR0.01	na							6	7234581	'RREB1	'SSR1
cg00800759	5.4429e-06	0.00556173	0.635091	0.570509	0.0645822	FDR0.01	na							16	21291944	'CRYM	'CRYM-AS1
cg03451670	8.89301e-06	0.00753756	0.43254	0.367324	0.0652163	FDR0.01	na							2	236579469	'AGAP1	'TNRC17
cg09825309	1.02701e-05	0.00817323	0.278062	0.197397	0.0806653	FDR0.01	na							12	124990897	'NCOR2	'NCOR2
cg17038049	9.41346e-06	0.00776615	0.759339	0.823042	-0.0637028	FDR0.01	na							6	31021365	'HCG22	'HCG22
cg02538248	7.41116e-06	0.00679669	0.428316	0.522019	-0.0937031	FDR0.01	na							16	75045643	'ZNRF1	'ZNRF1
cg00345314	1.39806e-05	0.00962841	0.238796	0.193739	0.0450571	FDR0.01	na							8	67624394	'SGK3;C8orf44-SGK3	'SGK3
cg08840017	1.00596e-08	6.32815e-05	0.846538	0.926562	-0.0800249	BF	na							2	231809610	'GPR55	'GPR55
cg16755833	1.91713e-07	0.000617473	0.583812	0.470595	0.113216	FDR0.01	na							17	80866063	'TBCD	'ZNF750
cg01172150	1.42628e-05	0.00966841	0.151058	0.111604	0.0394541	FDR0.01	na							16	30817443	'	'RP11-2C24.7
cg15924570	1.48173e-05	0.00993805	0.159142	0.116778	0.042364	FDR0.01	na							1	1144724	'TNFRSF18;TNFRSF4	'TNFRSF18
cg00353923	1.32706e-05	0.00943234	0.104932	0.0820043	0.0229278	FDR0.01	na							7	127671044	'LRRC4;SND1	'LRRC4
cg17679743	1.95783e-07	0.000620649	0.176497	0.134303	0.0421944	FDR0.01	na							17	76268136	'LINC01993	'LINC01993
cg06119275	1.20799e-05	0.00900628	0.91535	0.940268	-0.0249188	FDR0.01	na							12	133384736	'GOLGA3	'GOLGA3
cg05616969	5.01539e-08	0.000226877	0.0870598	0.0534134	0.0336464	BF	na							2	118982661	'	'THORLNC
cg03433699	1.4912e-05	0.00997117	0.136047	0.160977	-0.02493	FDR0.01	na							17	6916926	'RNASEK;C17orf49;RNASEK-C17orf49;MIR497;MIR497HG;MIR195;ALOX12-AS1;ALOX12	'C17orf49
cg16477774	5.18876e-06	0.005458	0.28665	0.228234	0.0584161	FDR0.01	na							11	65325249	'LTBP3	'LTBP3
cg20464143	3.84659e-06	0.0044705	0.0830912	0.0492625	0.0338287	FDR0.01	na							5	16728219	'MYO10	'RETREG1
cg12096759	3.76624e-06	0.00445381	0.795426	0.849043	-0.053617	FDR0.01	na							14	96002581	'GLRX5;SCARNA13;SNHG10	'GLRX5
cg11361636	7.36325e-06	0.00678366	0.142424	0.110725	0.031699	FDR0.01	na							3	74662850	'	'AC128653.1
cg14759549	2.6842e-06	0.00362638	0.919014	0.949315	-0.0303012	FDR0.01	na							2	102447269	'MAP4K4	'MAP4K4
cg03307177	4.61566e-06	0.00499536	0.409531	0.548769	-0.139239	FDR0.01	na							3	196347230	'	'LINC01063
cg04121731	6.24552e-07	0.00140227	0.300587	0.340841	-0.0402543	FDR0.01	na							16	31886923	'ZNF267	'ZNF267
cg11800635	7.55224e-11	1.2669e-06	0.766006	0.844791	-0.0787845	BF	na							2	74783088	'DOK1;M1AP;LOXL3	'DOK1
cg26133769	6.45049e-06	0.00618328	0.343738	0.295309	0.0484292	FDR0.01	na							4	30723855	'PCDH7	'PCDH7
cg23531640	6.46525e-07	0.00141419	0.224084	0.185107	0.0389771	FDR0.01	na							11	128377252	'ETS1	'ETS1
cg24610790	6.67144e-09	4.47656e-05	0.883863	0.926184	-0.0423209	BF	na							7	2859641	'GNA12	'GNA12
cg24465943	2.18561e-06	0.00315388	0.353701	0.302632	0.0510688	FDR0.01	na							1	161185061	'NDUFS2;FCER1G	'FCER1G
cg01799015	2.93785e-06	0.00380761	0.925475	0.945437	-0.019962	FDR0.01	na							19	707791	'PALM	'PALM
cg18642234	1.09188e-05	0.00847445	0.382627	0.418827	-0.0362004	FDR0.01	na							3	49394622	'RHOA;GPX1	'GPX1
cg20059012	1.12834e-06	0.00202273	0.174557	0.235722	-0.0611659	FDR0.01	na							12	53613154	'RARG	'RARG
cg07443710	1.33542e-05	0.00943234	0.793347	0.842236	-0.0488893	FDR0.01	na							10	71206848	'TSPAN15	'TSPAN15
cg24696151	3.22343e-06	0.004081	0.910616	0.935755	-0.0251388	FDR0.01	na							6	32975986	'HLA-DOA	'HLA-DOA
cg16154524	5.26005e-06	0.005458	0.957701	0.939458	0.0182429	FDR0.01	na							17	26633895	'KRT18P55	'KRT18P55
cg16407699	6.59327e-06	0.00627533	0.459899	0.520875	-0.060976	FDR0.01	na							10	74020428	'	'DDIT4
cg08879111	4.26727e-06	0.00473281	0.128663	0.0886324	0.0400307	FDR0.01	na							2	102606829	'LINC01127;IL1R2	'IL1R2
cg21698310	1.49685e-06	0.00244653	0.0943916	0.127945	-0.0335538	FDR0.01	na							17	48224718	'PPP1R9B	'PPP1R9B
cg18337963	7.62544e-09	5.03281e-05	0.0468009	0.0278137	0.0189872	BF	na							11	46383209	'DGKZ	'DGKZ
cg03126946	2.61045e-06	0.00356262	0.40632	0.292956	0.113363	FDR0.01	na							12	2944310	'ITFG2;NRIP2	'NRIP2
cg08176694	6.23774e-06	0.00604905	0.459161	0.414219	0.0449418	FDR0.01	na							12	123519157	'PITPNM2	'MIR4304
cg27044841	9.68162e-06	0.00792698	0.145352	0.104185	0.0411674	FDR0.01	na							8	8580960	'RP11-211C9.1	'CLDN23
cg27554973	5.89171e-07	0.00134774	0.33358	0.285693	0.0478867	FDR0.01	na							1	149155792	'	'RNU1-114P
cg21669371	1.01594e-05	0.00817244	0.903542	0.922882	-0.0193402	FDR0.01	na							11	1143630	'	'MUC5AC
cg24404823	1.24292e-05	0.0091605	0.298391	0.239805	0.0585858	FDR0.01	na							1	247496053	'ZNF496	'ZNF496
cg21549285	5.78217e-06	0.00579083	0.608256	0.667325	-0.0590692	FDR0.01	na							21	42799141	'MX1	'MX1
cg06975048	1.50518e-05	0.00999982	0.176014	0.129711	0.0463028	FDR0.01	na							17	7826155	'KCNAB3	'RNF227
cg26645074	2.88782e-06	0.00377481	0.983636	0.980167	0.00346919	FDR0.01	na							2	242084767	'PPP1R7;PASK	'PASK
cg26394636	5.20584e-06	0.005458	0.83632	0.878846	-0.0425256	FDR0.01	na							10	11934469	'PROSER2-AS1	'PROSER2-AS1
cg10427868	4.45933e-07	0.00110823	0.20464	0.152995	0.0516448	FDR0.01	na							10	80936798	'ZMIZ1	'ZMIZ1
cg14913610	8.85977e-06	0.00753756	0.184169	0.136897	0.0472713	FDR0.01	na							12	9142341	'KLRG1	'KLRG1
cg08480609	1.36245e-05	0.00947199	0.81622	0.854789	-0.0385695	FDR0.01	na							1	986560	'AGRN	'LOC100288175
cg08365738	2.79742e-06	0.00372929	0.195132	0.130183	0.0649482	FDR0.01	na							3	112324301	'LINC01279;CCDC80	'LINC01279
cg20172724	9.78537e-06	0.00798895	0.0672719	0.0551323	0.0121396	FDR0.01	na							6	30923750	'MUCL3;HCG21	'HCG21
cg11369761	9.33641e-06	0.00774674	0.0497619	0.0335394	0.0162225	FDR0.01	na							2	168151051	'AC074363.1	'AC074363.1
cg04440811	2.54005e-07	0.000741036	0.152163	0.101052	0.0511108	FDR0.01	na							11	129817712	'PRDM10	'PRDM10
cg21125112	1.43322e-05	0.00968146	0.900339	0.932278	-0.0319391	FDR0.01	na							6	109243325	'ARMC2;ARMC2-AS1	'ARMC2-AS1
cg24136700	4.14118e-06	0.00464414	0.291555	0.232786	0.0587689	FDR0.01	na							17	17696044	'RAI1	'SMCR5
cg12125772	7.39401e-06	0.00679644	0.776584	0.821763	-0.0451788	FDR0.01	na							5	158531207	'EBF1;LINC02202	'LINC02202
cg14761417	3.78586e-06	0.00445381	0.850289	0.912749	-0.0624598	FDR0.01	na							7	130636860	'LINC-PINT	'LINC00513
cg06300222	1.88715e-06	0.00284794	0.947505	0.921622	0.0258824	FDR0.01	na							6	38121432	'ZFAND3	'BTBD9-AS1
cg15309361	1.15315e-05	0.00875965	0.196911	0.125359	0.0715515	FDR0.01	na							7	2152625	'MAD1L1	'SNORA114
cg06804344	3.39981e-06	0.00420564	0.115018	0.074313	0.0407054	FDR0.01	na							3	128778699	'GP9	'GP9
cg17205313	1.96204e-06	0.00291959	0.888216	0.928632	-0.0404158	FDR0.01	na							18	21572748	'TTC39C;TTC39C-AS1	'TTC39C
cg14270292	1.33381e-05	0.00943234	0.0997758	0.0659886	0.0337873	FDR0.01	na							6	133562494	'EYA4	'EYA4
cg16519923	4.07132e-09	3.03541e-05	0.862183	0.915007	-0.0528239	BF	na							16	30485810	'ITGAL	'ITGAL
cg02657160	1.79922e-06	0.00276476	0.950995	0.966089	-0.0150935	FDR0.01	na							3	98311063	'CPOX	'CPOX
cg26908328	1.0017e-05	0.00814361	0.116357	0.145482	-0.0291247	FDR0.01	na							5	79552537	'SERINC5	'SERINC5
cg09624923	9.03047e-06	0.00759016	0.837124	0.887423	-0.0502992	FDR0.01	na							10	33244211	'ITGB1	'ITGB1
cg08534147	5.29352e-08	0.000234196	0.357227	0.305523	0.051704	BF	na							3	48471771	'PLXNB1;CCDC51	'PLXNB1
cg10296205	3.73271e-06	0.00445381	0.364904	0.277559	0.087345	FDR0.01	na							6	159084032	'SYTL3	'SYTL3
cg00083188	4.05937e-06	0.00462132	0.667681	0.714242	-0.0465611	FDR0.01	na							10	79314844	'KCNMA1	'KCNMA1
cg07069636	8.52574e-06	0.00736825	0.18343	0.215727	-0.0322969	FDR0.01	na							16	30671749	'PRR14;FBRS	'FBRS
cg00744866	5.87709e-06	0.00584199	0.277726	0.183944	0.0937818	FDR0.01	na							3	33701209	'CLASP2	'CLASP2
cg13775306	6.81912e-06	0.00644458	0.177614	0.140467	0.0371466	FDR0.01	na							6	33577711	'	'ITPR3
cg17742416	8.12445e-07	0.00165764	0.256289	0.184016	0.0722732	FDR0.01	na							2	25499619	'DNMT3A	'DNMT3A
cg06832898	2.17459e-07	0.000672455	0.128919	0.0738592	0.0550595	FDR0.01	na							16	89033785	'CBFA2T3	'CBFA2T3
cg24351658	3.09946e-07	0.00085469	0.144711	0.112895	0.0318156	FDR0.01	na							1	42126724	'HIVEP3	'EDN2
cg03261473	1.21967e-05	0.00905983	0.829809	0.870755	-0.0409454	FDR0.01	na							1	208529522	'	'PLXNA2
cg16581179	6.36153e-07	0.00140723	0.881616	0.932864	-0.0512484	FDR0.01	na							1	25275639	'RUNX3	'RUNX3
cg26985149	1.27966e-06	0.00219259	0.21353	0.171633	0.041897	FDR0.01	na							17	40464935	'STAT5A;STAT3	'STAT5A
cg10089801	1.82793e-07	0.000605341	0.275121	0.214524	0.0605979	FDR0.01	na							2	203036235	'KIAA2012	'KIAA2012-AS1
cg07184013	2.94128e-06	0.00380761	0.0279887	0.0187303	0.00925839	FDR0.01	na							7	25989618	'MIR148A	'MIR148A
cg10037049	1.3184e-07	0.000461559	0.109313	0.066584	0.0427285	FDR0.01	na							12	48276633	'VDR	'VDR
cg02610360	1.15255e-06	0.00204414	0.650132	0.568257	0.0818748	FDR0.01	na							11	120197521	'TMEM136	'TMEM136
cg05883128	1.27445e-05	0.00923575	0.446493	0.487765	-0.0412725	FDR0.01	na							4	169239131	'DDX60	'DDX60
cg19927816	5.58254e-06	0.00563293	0.474113	0.413302	0.060811	FDR0.01	na							19	46319153	'SYMPK;RSPH6A	'RSPH6A
cg15676040	7.77281e-06	0.0069696	0.196308	0.158131	0.0381771	FDR0.01	na							1	155290446	'FDPS;RUSC1;RUSC1-AS1	'RUSC1
cg15693483	1.43983e-05	0.00970984	0.286515	0.301755	-0.01524	FDR0.01	na							7	1102177	'C7orf50;GPR146	'GPR146
cg08838158	5.47844e-07	0.00130511	0.438803	0.372462	0.0663409	FDR0.01	na							2	118594167	'DDX18;LOC107985939	'LOC107985939
cg07128624	2.65572e-06	0.00361215	0.853044	0.899214	-0.0461697	FDR0.01	na							12	108153566	'LOC101929162;PRDM4	'PRDM4
cg06062984	7.07071e-06	0.00663562	0.297743	0.247936	0.049807	FDR0.01	na							3	22413960	'ZNF385D	'ZNF385D
cg27284288	1.05964e-05	0.00833232	0.0613666	0.0373188	0.0240478	FDR0.01	na							11	60739005	'CD6	'CD6
cg13248574	4.33762e-06	0.00479762	0.127058	0.0857933	0.0412647	FDR0.01	na							14	77504561	'LINC02288	'LINC02288
cg21987515	2.28606e-06	0.00326094	0.135804	0.0894885	0.046315	FDR0.01	na							4	153274118	'FBXW7	'FBXW7
cg25358853	5.58046e-07	0.00132159	0.0874841	0.0683241	0.0191599	FDR0.01	na							3	46448631	'CCRL2;LOC102724297	'LOC102724297
cg11384744	4.37498e-07	0.00110077	0.313997	0.233925	0.0800718	FDR0.01	na							7	16794623	'TSPAN13	'TSPAN13
cg00187889	1.31278e-05	0.00938772	0.693152	0.77477	-0.0816185	FDR0.01	na							6	159463103	'TAGAP	'TAGAP
cg05401069	1.13546e-06	0.00202273	0.98046	0.986874	-0.00641477	FDR0.01	na							18	21572634	'TTC39C;TTC39C-AS1	'TTC39C
cg14577670	5.24541e-06	0.005458	0.940061	0.924975	0.015086	FDR0.01	na							2	84105315	'	'SNORD112
cg16113793	3.7915e-06	0.00445381	0.052434	0.0391699	0.0132641	FDR0.01	na							18	21451607	'LAMA3	'LAMA3
cg03562367	1.19795e-05	0.00896466	0.528518	0.568579	-0.0400607	FDR0.01	na							21	17106209	'USP25	'USP25
cg26818573	1.53344e-06	0.00246947	0.20673	0.13827	0.0684601	FDR0.01	na							2	46717839	'ATP6V1E2	'RP11-417F21.2
cg08691422	2.43232e-06	0.00338843	0.740028	0.801551	-0.061523	FDR0.01	na							17	7588787	'TP53;WRAP53	'WRAP53
cg07057235	5.08901e-06	0.00544906	0.164567	0.1159	0.0486675	FDR0.01	na							16	89033895	'CBFA2T3	'CBFA2T3
cg11210357	9.60164e-07	0.0018106	0.839087	0.894924	-0.0558371	FDR0.01	na							8	144543951	'ZC3H3	'MAFA
cg14397690	6.37638e-06	0.00613409	0.851808	0.897086	-0.0452779	FDR0.01	na							15	60688948	'ANXA2	'ANXA2
cg04760448	1.13712e-05	0.00868706	0.698642	0.761534	-0.0628916	FDR0.01	na							21	46890849	'COL18A1	'MIR6815
cg26247525	5.39929e-06	0.0055312	0.0651776	0.0516781	0.0134995	FDR0.01	na							8	140643434	'KCNK9	'KCNK9
cg04387658	4.11341e-06	0.00463885	0.57903	0.655024	-0.0759936	FDR0.01	na							3	121775080	'CD86	'CD86
cg01430390	3.03766e-06	0.00387015	0.149044	0.195513	-0.0464682	FDR0.01	na							17	73841288	'WBP2;UNC13D	'UNC13D
cg21126692	3.67029e-06	0.00441094	0.798407	0.87039	-0.0719827	FDR0.01	na							6	14743444	'RP11-146I2.1	'RNU6-793P
cg00254017	8.9122e-06	0.00753796	0.14823	0.0970671	0.0511631	FDR0.01	na							5	56119093	'MAP3K1	'MAP3K1
cg04987734	7.82106e-06	0.00699727	0.0831177	0.0511054	0.0320123	FDR0.01	na							14	103415873	'CDC42BPB	'AMN
cg25975690	6.7737e-07	0.00145835	0.258552	0.290449	-0.0318974	FDR0.01	na							7	27199726	'HOXA7;HOXA-AS3;HOXA9;HOXA10-HOXA9	'HOXA7
cg08446900	2.75177e-06	0.00370524	0.275652	0.220296	0.0553556	FDR0.01	na							17	38501519	'RARA-AS1;RARA	'RARA-AS1
cg16324306	5.52062e-06	0.00559852	0.139925	0.0983851	0.0415395	FDR0.01	na							14	93786330	'BTBD7	'BTBD7
cg12396523	4.08639e-06	0.00462132	0.0849328	0.0539847	0.030948	FDR0.01	na							8	116680127	'TRPS1	'TRPS1
cg24637035	1.11879e-07	0.000409038	0.170177	0.106753	0.0634239	BF	na							12	120445227	'BICDL1	'BICDL1
cg09336982	2.85548e-06	0.0037447	0.135778	0.120957	0.0148214	FDR0.01	na							10	105212481	'CALHM2;CALHM1	'CALHM2
cg18310639	1.40145e-05	0.00962841	0.551289	0.597827	-0.0465379	FDR0.01	na							1	223904225	'CAPN2	'CAPN2
cg18786535	1.25214e-05	0.0091605	0.0448405	0.0292112	0.0156293	FDR0.01	na							11	93063692	'DEUP1	'DEUP1
cg21766592	1.40937e-05	0.00966636	0.13795	0.177804	-0.0398539	FDR0.01	na							19	47288066	'SLC1A5	'SLC1A5
cg15843262	2.2989e-06	0.00326094	0.0916066	0.0524488	0.0391578	FDR0.01	na							2	25473895	'DNMT3A	'DNMT3A
cg13785196	1.28877e-05	0.00931418	0.627177	0.693474	-0.0662968	FDR0.01	na							1	32646858	'KPNA6;TXLNA	'TXLNA
cg12202185	1.42532e-05	0.00966841	0.103556	0.127013	-0.0234569	FDR0.01	na							5	369088	'AHRR	'AHRR
cg04615865	1.94253e-07	0.000620649	0.197493	0.135766	0.0617265	FDR0.01	na							12	121678720	'CAMKK2	'P2RX4
cg05995267	5.35073e-06	0.00549545	0.261271	0.298593	-0.0373228	FDR0.01	na							16	29822529	'MAZ;PAGR1;PRRT2	'PRRT2
cg04007890	1.33027e-05	0.00943234	0.656606	0.723605	-0.066999	FDR0.01	na							7	976706	'ADAP1	'ADAP1
cg24718382	3.41589e-06	0.00420564	0.919178	0.963075	-0.0438976	FDR0.01	na							6	159462137	'TAGAP	'TAGAP
cg09142829	1.22681e-05	0.00909604	0.0417354	0.0224366	0.0192987	FDR0.01	na							12	8276482	'CLEC4A	'CLEC4A
cg19640166	3.01806e-06	0.00386479	0.152404	0.0967909	0.0556128	FDR0.01	na							10	106088711	'ITPRIP;LOC101927472	'ITPRIP
cg18045152	3.50872e-06	0.00425487	0.787828	0.82914	-0.0413122	FDR0.01	na							19	35992984	'DMKN	'DMKN
cg23222604	1.27331e-07	0.00045366	0.230154	0.249347	-0.0191935	FDR0.01	na							12	125110933	'RP11-83B20.9;RP11-83B20.8	'RP11-83B20.8
cg04635642	5.13026e-06	0.005458	0.486717	0.404147	0.0825702	FDR0.01	na							16	12183938	'SNX29	'SNX29
cg05485379	1.50794e-07	0.000518887	0.932184	0.962525	-0.0303407	FDR0.01	na							3	197121410	'	'snoU13
cg21653641	1.09257e-05	0.00847445	0.855957	0.830684	0.0252733	FDR0.01	na							19	49222892	'RASIP1;MAMSTR	'MAMSTR
cg07700234	6.13069e-06	0.00600542	0.0397895	0.0318075	0.00798193	FDR0.01	na							3	160472556	'PPM1L	'PPM1L
cg04784635	1.2485e-05	0.0091605	0.951057	0.971537	-0.0204797	FDR0.01	na							10	116097581	'AFAP1L2	'AFAP1L2
cg25673591	8.76834e-06	0.00751096	0.808098	0.844872	-0.0367741	FDR0.01	na							17	39945814	'JUP	'JUP
cg07337598	6.71451e-06	0.00636065	0.804547	0.763119	0.0414281	FDR0.01	na							1	150953943	'ANXA9	'ANXA9
cg17954142	1.03122e-05	0.00818878	0.406766	0.355687	0.051079	FDR0.01	na							1	230417096	'GALNT2	'PGBD5
cg21022949	8.00196e-07	0.00165473	0.89547	0.940057	-0.044587	FDR0.01	na							2	231809697	'GPR55	'GPR55
cg11664500	1.01278e-05	0.00817125	0.0773052	0.0527534	0.0245518	FDR0.01	na							6	133562479	'EYA4	'EYA4
cg25338242	1.36209e-05	0.00947199	0.967348	0.956788	0.0105605	FDR0.01	na							13	114786047	'RASA3	'C13orf46
cg26923863	2.17847e-06	0.00315388	0.617595	0.667139	-0.0495438	FDR0.01	na							4	1221838	'CTBP1	'CTBP1-AS
cg16522484	9.6691e-07	0.0018106	0.924906	0.90663	0.0182767	FDR0.01	na							14	95942049	'SYNE3	'SYNE3
cg02485584	1.2537e-05	0.0091605	0.977394	0.974707	0.00268654	FDR0.01	na							2	1358702	'SNTG2	'TPO
cg25323554	1.24959e-05	0.0091605	0.645942	0.690053	-0.0441117	FDR0.01	na							17	27135257	'FAM222B	'FAM222B
cg17397592	1.14272e-05	0.00871329	0.106266	0.0600903	0.0461759	FDR0.01	na							2	237416338	'IQCA1	'IQCA1
cg19850333	1.41557e-05	0.00966841	0.074957	0.0574642	0.0174928	FDR0.01	na							3	46448579	'CCRL2;LOC102724297	'LOC102724297
cg19465320	1.09996e-05	0.00848361	0.770275	0.827307	-0.0570323	FDR0.01	na							17	40426890	'STAT5B	'STAT5B
cg10508317	6.09157e-06	0.00598166	0.0577977	0.0771421	-0.0193444	FDR0.01	na							17	76355146	'LOC101928674;SOCS3	'SOCS3
cg23317859	2.85364e-06	0.0037447	0.116045	0.0828088	0.0332365	FDR0.01	na							20	34742329	'EPB41L1;LOC100130373	'EPB41L1
cg01800253	4.40195e-07	0.00110077	0.125815	0.0635671	0.062248	FDR0.01	na							22	22290866	'LOC100286925;PPM1F	'LOC100286925
cg14145185	5.20499e-06	0.005458	0.837187	0.875243	-0.0380562	FDR0.01	na							19	13948274	'MIR27A;LOC284454;MIR23A;MIR24-2	'MIR23A
cg07599366	6.23303e-08	0.000261399	0.29036	0.237586	0.0527742	BF	na							16	89033692	'CBFA2T3	'CBFA2T3
cg14561834	7.31645e-07	0.00153418	0.106522	0.0811611	0.0253604	FDR0.01	na							1	17682613	'PADI4	'PADI6
cg09139128	2.58216e-07	0.000747903	0.869617	0.915725	-0.0461079	FDR0.01	na							6	34492115	'PACSIN1	'PACSIN1
cg15148683	6.20915e-06	0.00604905	0.339101	0.276813	0.0622883	FDR0.01	na							19	36736872	'ZNF565	'ZNF565
cg03304472	9.29848e-06	0.00774674	0.881342	0.91777	-0.0364288	FDR0.01	na							5	94726091	'FAM81B	'FAM81B
cg18337222	1.01712e-05	0.00817244	0.0905267	0.0608632	0.0296635	FDR0.01	na							3	99595254	'FILIP1L;CMSS1;MIR548G	'FILIP1L
cg24662698	5.95988e-06	0.00588103	0.342109	0.30211	0.0399988	FDR0.01	na							1	18970515	'PAX7	'PAX7
cg18729357	1.18147e-05	0.00887427	0.0691334	0.0428063	0.0263271	FDR0.01	na							19	53496893	'ZNF702P	'ZNF702P
cg24046474	1.09342e-05	0.00847445	0.220193	0.274646	-0.0544531	FDR0.01	na							9	130212550	'RPL12;ZNF79;LRSAM1;SNORA65	'RPL12
cg22930808	1.34932e-06	0.00227297	0.765587	0.827065	-0.0614785	FDR0.01	na							3	122281881	'PARP9;DTX3L	'PARP9
cg21473814	6.12544e-07	0.00139329	0.889665	0.852146	0.0375196	FDR0.01	na							19	18873268	'CRTC1	'COMP
cg08215318	2.83069e-06	0.00373914	0.430552	0.344563	0.0859885	FDR0.01	na							16	86016387	'RP11-542M13.6;RP11-542M13.2;RP11-542M13.5	'RP11-542M13.2
cg07205589	5.6992e-06	0.00572197	0.95341	0.96717	-0.0137595	FDR0.01	na							18	21597456	'TTC39C;TTC39C-AS1	'TTC39C-AS1
cg06997707	1.36282e-05	0.00947199	0.812257	0.855889	-0.0436322	FDR0.01	na							5	14167188	'TRIO	'TRIO
cg00953154	1.24006e-06	0.00217066	0.0349105	0.0439284	-0.00901792	FDR0.01	na							7	45025620	'SNHG15;SNORA9	'SNORA9
cg27252776	8.49765e-07	0.00168352	0.870364	0.91307	-0.0427059	FDR0.01	na							3	124564252	'ITGB5	'ITGB5
na							cg14016031	3.61458e-06	0.00951135	0.992684	0.992022	0.000661525	FDR0.01	7	212881	'FAM20C	'FAM20C
na							cg23343486	5.45659e-07	0.00264679	0.213381	0.2704	-0.0570194	FDR0.01	17	75449911	'SEPT9	'SEPT9
na							cg26738160	3.73889e-06	0.00964925	0.889605	0.891046	-0.00144144	FDR0.01	11	47459510	'RAPSN	'RAPSN
na							cg25319933	3.54578e-06	0.00939169	0.697036	0.711999	-0.014963	FDR0.01	10	127464557	'MMP21	'MMP21
na							cg24703468	5.97094e-08	0.000494067	0.778225	0.771668	0.00655719	BF	21	43135126	'LINC00479;LINC00112	'LINC00479
na							cg18554976	2.38165e-06	0.00729429	0.963198	0.959506	0.00369177	FDR0.01	19	35629356	'FXYD1;LGI4;FXYD7	'FXYD1
na							cg25949550	7.51141e-07	0.00317844	0.108973	0.117023	-0.00804982	FDR0.01	7	145814306	'CNTNAP2	'CNTNAP2
na							cg05040338	3.7161e-06	0.00964925	0.918163	0.908684	0.00947945	FDR0.01	16	89270802	'SLC22A31	'SLC22A31
na							cg00274815	1.04108e-06	0.00406934	0.938049	0.927076	0.0109732	FDR0.01	5	178631741	'ADAMTS2	'ADAMTS2
na							cg07986378	1.16801e-06	0.0043948	0.870516	0.90845	-0.0379348	FDR0.01	12	11898284	'ETV6	'ETV6
na							cg01850505	2.66342e-06	0.00782698	0.133913	0.139259	-0.0053467	FDR0.01	1	183774415	'RGL1	'RGL1
na							cg24490227	3.9251e-06	0.00986873	0.785075	0.737748	0.0473268	FDR0.01	11	133928292	'	'JAM3
na							cg26036375	2.41047e-06	0.00729429	0.906067	0.876743	0.0293245	FDR0.01	2	122660039	'	'AC018737.3
na							cg03781224	6.28662e-07	0.00287614	0.108682	0.109026	-0.000343918	FDR0.01	3	127481599	'MGLL	'MGLL
na							cg10156669	1.47456e-06	0.00501907	0.971307	0.966217	0.00508996	FDR0.01	4	714045	'PCGF3	'PCGF3
na							cg08917022	7.71159e-07	0.00319576	0.964664	0.960328	0.00433668	FDR0.01	5	623259	'CEP72	'CEP72
na							cg08764162	1.33106e-06	0.00470834	0.979154	0.979934	-0.000780313	FDR0.01	10	31147088	'ZNF438	'LOC105376480
na							cg20029201	3.3247e-06	0.00916801	0.890585	0.864298	0.0262874	FDR0.01	11	118781813	'MIR4492;BCL9L	'BCL9L
na							cg20485361	2.31209e-06	0.00721591	0.913281	0.905736	0.00754456	FDR0.01	1	228642807	'HIST3H2BB;HIST3H2A	'HIST3H2A
na							cg11554391	6.66319e-07	0.00291588	0.172591	0.180265	-0.00767323	FDR0.01	5	321320	'AHRR	'AHRR
na							cg07339236	4.47148e-09	5.45524e-05	0.0842671	0.107662	-0.0233947	BF	20	50312490	'ATP9A	'ATP9A
na							cg01296395	1.3332e-06	0.00470834	0.98135	0.979428	0.00192211	FDR0.01	2	36696193	'CRIM1	'CRIM1
na							cg15497991	3.08913e-06	0.00869712	0.118276	0.134454	-0.0161787	FDR0.01	20	50142702	'NFATC2	'NFATC2
na							cg13193840	1.55293e-06	0.00517973	0.121076	0.130005	-0.00892954	FDR0.01	2	233285289	'AC068134.6	'AC068134.6
na							cg12928668	6.46213e-07	0.00291287	0.0528174	0.0536641	-0.000846727	FDR0.01	5	115910729	'SEMA6A;SEMA6A-AS2	'SEMA6A
na							cg02961385	4.04129e-06	0.00998178	0.978977	0.977752	0.00122541	FDR0.01	19	18872019	'CRTC1	'COMP
na							cg16361543	3.42387e-06	0.00918972	0.929099	0.909308	0.0197916	FDR0.01	11	1299372	'TOLLIP	'MIR6744
na							cg10325659	5.40374e-07	0.00264679	0.927904	0.910618	0.0172858	FDR0.01	14	94423950	'ASB2	'ASB2
na							cg26764244	6.63074e-07	0.00291588	0.176378	0.211843	-0.035465	FDR0.01	1	68299511	'GNG12-AS1;GNG12	'GNG12
na							cg18617958	1.06007e-06	0.00410372	0.969204	0.967141	0.00206313	FDR0.01	2	192560369	'LOC105747689	'LOC105747689
na							cg09198694	2.23455e-06	0.00706703	0.0223896	0.0238875	-0.00149785	FDR0.01	6	43738026	'VEGFA	'VEGFA
na							cg04456029	7.77901e-07	0.00319576	0.546412	0.515075	0.0313372	FDR0.01	12	113496126	'DTX1	'DTX1
na							cg04117076	1.41129e-06	0.00489819	0.678996	0.672499	0.00649677	FDR0.01	5	88991074	'	'RP11-116A1.1
na							cg23260502	5.01379e-07	0.00255514	0.975097	0.963009	0.0120876	FDR0.01	1	200841805	'GPR25	'GPR25
na							cg26856604	3.94139e-07	0.00211575	0.961079	0.950545	0.0105341	FDR0.01	1	10370540	'KIF1B	'RNU6-2
na							cg08188555	6.51161e-07	0.00291287	0.967397	0.96598	0.00141738	FDR0.01	14	23448951	'AJUBA	'AJUBA
na							cg24940701	1.24716e-06	0.00460649	0.983559	0.98174	0.0018192	FDR0.01	19	1086842	'POLR2E;ARHGAP45	'POLR2E
na							cg06849167	1.71597e-06	0.00566274	0.971561	0.968758	0.00280292	FDR0.01	11	61449886	'DAGLA	'DAGLA
na							cg16925459	2.24683e-06	0.00706703	0.14453	0.160902	-0.0163717	FDR0.01	7	18548581	'HDAC9	'HDAC9
na							cg21377950	1.14815e-09	1.77787e-05	0.965621	0.959538	0.00608254	BF	10	35781962	'CCNY	'GJD4
na							cg10877385	3.971e-06	0.00986873	0.987117	0.984968	0.00214971	FDR0.01	11	13337159	'ARNTL	'ARNTL
na							cg24550456	1.54048e-09	2.13862e-05	0.872373	0.861671	0.0107021	BF	1	200841944	'GPR25	'GPR25
na							cg14977938	1.22368e-06	0.00456162	0.866331	0.862121	0.00420991	FDR0.01	14	104190829	'ZFYVE21	'ZFYVE21

## Sheet: TS6 IPA B cell smCpGs
Table S6. IPA Enriched pathways of annotated 702 genes to 606 smCpGs at FDR1% in B cell.
Pathways	p	Genes
Th1 and Th2 Activation Pathway*	0.002	CD247, CD86, GFI1, HLA-DOA, IL2RB, IRF1, JAK3, PIK3CD, RUNX3, SOCS3, STAT1, STAT3, STAT5A, STAT5B, TNFRSF4
IL-9 Signaling*	0.002	JAK3, PIK3CD, SOCS3, STAT1, STAT3, STAT5A, STAT5B
Molecular Mechanisms of Cancer*	0.002	BMP7, CDKN2C, CRK, GNA12, GNAO1, GNG12, HDAC4, HHAT, HIPK2, ITGAE, ITGAL, ITGB1, ITGB5, JAK3, LRP5, MAP2K3, MAP3K5, NFKBIA, PIK3CD, RALGDS, RHOA, SMAD7, SYNGAP1, TP53, WNT10A, WNT5B
IL-15 Production*	0.00275	ALK, DYRK3, EGFR, EPHA4, IGF1R, IRF1, JAK3, MAP2K3, PDGFRA, RET, STAT1, ZAP70
Cardiac Hypertrophy Signaling (Enhanced)*	0.0049	CLCF1, CSF2, FGF11, GNA12, GNG12, HDAC4, IGF1R, IL1R2, IL2RB, IL37, ITGAE, ITGAL, ITGB1, ITGB5, ITPR2, ITPR3, MAP2K3, MAP3K1, MAP3K10, MAP3K5, PDE2A, PIK3CD, PLCH1, RHOA, STAT3, TG, WNT10A, WNT5B
Sperm Motility*	0.00525	ALK, DYRK3, EGFR, EPHA4, GNA12, GNAO1, GNG12, IGF1R, ITPR2, ITPR3, JAK3, MAP2K3, PDE2A, PDGFRA, PLCH1, RET, ZAP70
Th2 Pathway*	0.00525	CD247, CD86, GFI1, HLA-DOA, IL2RB, JAK3, PIK3CD, RUNX3, SOCS3, STAT5A, STAT5B, TNFRSF4
Role of JAK1 and JAK3 in γc Cytokine Signaling*	0.00708	IL2RB, JAK3, PIK3CD, SOCS3, STAT1, STAT3, STAT5A, STAT5B
Interferon Signaling*	0.00708	IFITM1, IFITM2, IFITM3, IRF1, MX1, STAT1
IL-22 Signaling*	0.00708	SOCS3, STAT1, STAT3, STAT5A, STAT5B
PDGF Signaling*	0.00708	CRK, INPP5D, JAK3, MAP3K1, PDGFRA, PIK3CD, SPHK1, STAT1, STAT3
Role of JAK family kinases in IL-6-type Cytokine Signaling*	0.00708	SOCS3, STAT1, STAT3, STAT5A, STAT5B
Natural Killer Cell Signaling*	0.00708	CD247, COL18A1, FCER1G, IL2RB, ITGAL, ITGB1, JAK3, LAIR1, MAP2K3, MAP3K1, MAP3K10, MAP3K5, PIK3CD, ZAP70
EGF Signaling*	0.00708	EGFR, ITPR2, ITPR3, MAP3K1, PIK3CD, STAT1, STAT3
HGF Signaling*	0.00708	ETS1, ETS2, ITGAE, ITGAL, ITGB1, ITGB5, MAP3K1, MAP3K10, MAP3K5, PIK3CD, STAT3
Caveolar-mediated Endocytosis Signaling*	0.00851	COPG1, DYRK3, EGFR, FLNB, ITGAE, ITGAL, ITGB1, ITGB5
Th1 Pathway*	0.012	CD247, CD86, HLA-DOA, IRF1, JAK3, PIK3CD, RUNX3, SOCS3, STAT1, STAT3
Human Embryonic Stem Cell Pluripotency*	0.0115	BMP7, GNA12, GNAO1, GNG12, PDGFRA, PIK3CD, S1PR5, SMAD7, SPHK1, UTF1, WNT10A, WNT5B
Role of OCT4 in Mammalian Embryonic Stem Cell Pluripotency*	0.0138	ETS2, KDM5B, NR2F6, RARA, TP53, UTF1
Role of JAK2 in Hormone-like Cytokine Signaling	0.0182	SOCS3, STAT1, STAT3, STAT5A, STAT5B
PPAR Signaling*	0.0155	IL1R2, IL37, MAP4K4, NCOR2, NFKBIA, NRIP1, PDGFRA, STAT5A, STAT5B
Prolactin Signaling*	0.0155	IRF1, KCNMA1, PIK3CD, SOCS3, STAT1, STAT3, STAT5A, STAT5B
PI3K/AKT Signaling*	0.0148	IL1R2, IL2RB, INPP5D, ITGAE, ITGAL, ITGB1, ITGB5, JAK3, MAP3K5, NFKBIA, PIK3CD, PPM1L, TP53
Ephrin Receptor Signaling	0.0155	CRK, DOK1, EPHA4, GNA12, GNAO1, GNG12, ITGAE, ITGAL, ITGB1, ITGB5, MAP4K4, RHOA, STAT3
Acute Myeloid Leukemia Signaling*	0.0191	FLT3, JUP, MAP2K3, PIK3CD, RARA, STAT3, STAT5A, STAT5B
GM-CSF Signaling*	0.0191	CSF2, ETS1, PIK3CD, RACK1, STAT1, STAT3, STAT5B
Growth Hormone Signaling*	0.0191	IGF1R, PIK3CD, SOCS3, STAT1, STAT3, STAT5A, STAT5B
IL-10 Signaling	0.02	IL1R2, IL37, MAP2K3, MAP4K4, NFKBIA, SOCS3, STAT3
IL-7 Signaling*	0.0219	CRK, ETS1, ETS2, ITGAE, ITGAL, ITGB1, ITGB5, PIK3CD, PPM1L, PPP1R10, PPP1R7, STAT1, STAT3
Production of Nitric Oxide and Reactive Oxygen Species in Macrophages*	0.0219	IRF1, JAK3, MAP3K1, MAP3K10, MAP3K5, NFKBIA, PIK3CD, PPM1L, PPP1R10, PPP1R7, RHOA, STAT1
Aryl Hydrocarbon Receptor Signaling	0.3	AHRR, NCOR2, NRIP1, RARA, RARG, TP53
702 Genes in 606 CpGs at False Discovery rate 1%. Benjamini-Hochberg adjusted p-values presented.
*Similar pathways and genes of the lost after adjustment for naïve and momory B cell proportions (n=598 genes in 506 CpGs).

## Sheet: TS7 IPA B cell smCpGs shift
Table S7. IPA Enriched pathways of annotated 585 genes to 486 smCpGs at FDR1% in B cell associated with naïve to memory shift.
Top Canonical Pathways	P	Genes
IL-9 Signaling	0.0025704	JAK3, PIK3CD, SOCS3, STAT1, STAT3, STAT5A, STAT5B
Cardiac Hypertrophy Signaling (Enhanced)	0.00281838	CLCF1, CSF2, FGF11, GNA12, HDAC4, IGF1R, IL1R2, IL2RB, IL37, ITGAE, ITGAL, ITGB1, ITGB5, ITPR2, ITPR3, MAP2K3, MAP3K1, MAP3K10, MAP3K5, PDE2A, PIK3CD, PLCH1, RHOA, STAT3, TG, WNT10A, WNT5B
IL-10 Signaling	0.00281838	CD86, DDIT4, HLA-DOA, IL1R2, IL37, MAP2K3, MAP4K4, NFKBIA, SOCS3, STAT1, STAT3, STAT5A, STAT5B
IL-15 Production	0.0042658	ALK, DYRK3, EGFR, EPHA4, IGF1R, JAK3, MAP2K3, PDGFRA, RET, STAT1, ZAP70
Natural Killer Cell Signaling	0.0042658	CD247, COL18A1, FCER1G, IL2RB, ITGAL, ITGB1, JAK3, LAIR1, MAP2K3, MAP3K1, MAP3K10, MAP3K5, PIK3CD, ZAP70
Th1 and Th2 Activation Pathway	0.0042658	CD247, CD86, HLA-DOA, IL2RB, JAK3, PIK3CD, RUNX3, SOCS3, STAT1, STAT3, STAT5A, STAT5B, TNFRSF4
HGF Signaling	0.00457088	ETS1, ETS2, ITGAE, ITGAL, ITGB1, ITGB5, MAP3K1, MAP3K10, MAP3K5, PIK3CD, STAT3
Role of JAK1 and JAK3 in Î³c Cytokine Signaling	0.00457088	IL2RB, JAK3, PIK3CD, SOCS3, STAT1, STAT3, STAT5A, STAT5B
Caveolar-mediated Endocytosis Signaling	0.0047863	COPG1, DYRK3, EGFR, FLNB, ITGAE, ITGAL, ITGB1, ITGB5
EGF Signaling	0.0047863	EGFR, ITPR2, ITPR3, MAP3K1, PIK3CD, STAT1, STAT3
IL-22 Signaling	0.0047863	SOCS3, STAT1, STAT3, STAT5A, STAT5B
Molecular Mechanisms of Cancer	0.0047863	BMP7, CDKN2C, CRK, GNA12, HDAC4, HHAT, ITGAE, ITGAL, ITGB1, ITGB5, JAK3, MAP2K3, MAP3K5, NFKBIA, PIK3CD, RALGDS, RHOA, SMAD7, SYNGAP1, TP53, WNT10A, WNT5B
Role Of Osteoblasts In Rheumatoid Arthritis Signaling Pathway	0.0047863	BGLAP, BMP7, CLCF1, CSF2, IGF1R, IL37, JAK3, PIK3CD, SMURF1, STAT1, STAT3, STAT5A, STAT5B, WNT10A, WNT5B
Th2 Pathway	0.0047863	CD247, CD86, HLA-DOA, IL2RB, JAK3, PIK3CD, RUNX3, SOCS3, STAT5A, STAT5B, TNFRSF4
Sperm Motility	0.00794328	ALK, DYRK3, EGFR, EPHA4, GNA12, IGF1R, ITPR2, ITPR3, JAK3, MAP2K3, PDE2A, PDGFRA, PLCH1, RET, ZAP70
PPAR Signaling	0.00891251	IL1R2, IL37, MAP4K4, NCOR2, NFKBIA, NRIP1, PDGFRA, STAT5A, STAT5B
Role of OCT4 in Mammalian Embryonic Stem Cell Pluripotency	0.00891251	ETS2, KDM5B, NR2F6, RARA, TP53, UTF1
Acute Myeloid Leukemia Signaling	0.0120226	FLT3, JUP, MAP2K3, PIK3CD, RARA, STAT3, STAT5A, STAT5B
ERK/MAPK Signaling	0.0120226	CRK, ETS1, ETS2, ITGAE, ITGAL, ITGB1, ITGB5, PIK3CD, PPM1L, PPP1R10, PPP1R7, STAT1, STAT3
Macrophage Classical Activation Signaling Pathway	0.0120226	CD86, CLCF1, CSF2, HLA-DOA, IL37, mir-27, NFKBIA, PARP9, SDHA, SOCS3, STAT1, STAT3
Growth Hormone Signaling	0.0128825	IGF1R, PIK3CD, SOCS3, STAT1, STAT3, STAT5A, STAT5B
Prolactin Signaling	0.0144544	CCDC51, KCNMA1, PIK3CD, SOCS3, STAT1, STAT3, STAT5A, STAT5B
Glioblastoma Multiforme Signaling	0.0151356	EGFR, IGF1R, ITPR2, ITPR3, PDGFRA, PIK3CD, PLCH1, RHOA, TP53, WNT10A, WNT5B
PI3K/AKT Signaling	0.0158489	IL1R2, IL2RB, ITGAE, ITGAL, ITGB1, ITGB5, JAK3, MAP3K5, NFKBIA, PIK3CD, PPM1L, TP53
Th1 Pathway	0.0158489	CD247, CD86, HLA-DOA, JAK3, PIK3CD, RUNX3, SOCS3, STAT1, STAT3
IL-7 Signaling Pathway	0.0169824	EBF1, JAK3, PIK3CD, SLC2A1, STAT1, STAT5A, STAT5B
RAR Activation	0.0169824	MAP3K1, MAP3K5, NCOR2, NR2F6, NRIP1, NRIP2, PIK3CD, RARA, RARG, SMAD7, STAT5A, STAT5B
Semaphorin Neuronal Repulsive Signaling Pathway	0.0169824	ITGAE, ITGAL, ITGB1, ITGB5, MAP2K3, PIK3CD, PLXNA2, PLXNB1, RHOA, TP53
Myelination Signaling Pathway	0.017378	BMP7, EGFR, HDAC4, IGF1R, ITGB1, ITGB5, LAMA3, MBP, mir-23, PDGFRA, PIK3CD, RHOA, SLC2A1, SMAD7, WNT10A, WNT5B
S100 Family Signaling Pathway	0.017378	ANXA2, ATP5F1D, CCRL2, CELSR1, CNR2, EGFR, F2RL3, GPR146, GPR158, GPR55, IQGAP1, IRAK2, ITPR2, ITPR3, MAP2K3, PIK3CD, PLCH1, RHOA, S100A4, S100A5, S1PR5, SMAD7, STAT3, TP53, TRAF3, UTS2R, VDR, WNT10A, WNT5B
JAK/STAT Signaling	0.0204174	JAK3, PIK3CD, SOCS3, STAT1, STAT3, STAT5A, STAT5B
PD-1, PD-L1 cancer immunotherapy pathway	0.0218776	CD247, HLA-DOA, IL2RB, JAK3, PIK3CD, STAT5A, STAT5B, ZAP70
Chronic Myeloid Leukemia Signaling	0.0223872	ALOX12, CRK, CTBP1, HDAC4, ITGB1, MSI2, PIK3CD, PLCH1, STAT3, STAT5A, STAT5B, TP53, WNT10A, WNT5B
Oncostatin M Signaling	0.0223872	JAK3, STAT1, STAT3, STAT5A, STAT5B
Telomerase Signaling	0.0223872	EGFR, ETS1, ETS2, HDAC4, IL2RB, PIK3CD, PPM1L, TP53
FGF Signaling	0.0229087	CRK, FGF11, MAP2K3, MAP3K1, MAP3K5, PIK3CD, STAT3
PDGF Signaling	0.0229087	CRK, JAK3, MAP3K1, PDGFRA, PIK3CD, STAT1, STAT3
Production of Nitric Oxide and Reactive Oxygen Species in Macrophages	0.0229087	JAK3, MAP3K1, MAP3K10, MAP3K5, NFKBIA, PIK3CD, PPM1L, PPP1R10, PPP1R7, RHOA, STAT1
Regulation Of The Epithelial Mesenchymal Transition By Growth Factors Pathway	0.0229087	EGFR, ETS1, FGF11, JAK3, MAP2K3, MAP3K1, PDGFRA, PIK3CD, RHOA, SMURF1, STAT3
Huntington's Disease Signaling	0.0234423	ATP5F1D, CAPN2, EGFR, HDAC4, HTT, IGF1R, MAP3K10, NCOR2, PACSIN1, PIK3CD, PSMB5, SDHA, STX1A, TP53
Regulation of the Epithelial-Mesenchymal Transition Pathway	0.0245471	EGFR, ETS1, FGF11, JAK3, MAP2K3, PIK3CD, RHOA, SMURF1, STAT3, WNT10A, WNT5B
CD40 Signaling	0.0251189	JAK3, MAP2K3, NFKBIA, PIK3CD, STAT3, TRAF3
IL-23 Signaling Pathway	0.0251189	CSF2, NFKBIA, PIK3CD, SOCS3, STAT3
Role of Osteoblasts, Osteoclasts and Chondrocytes in Rheumatoid Arthritis	0.025704	BGLAP, BMP7, CSF2, IL1R2, IL37, MAP2K3, MAP3K5, NFKBIA, PIK3CD, SMURF1, WNT10A, WNT5B
Role of Tissue Factor in Cancer	0.025704	CSF2, EGFR, GNA12, ITGB1, PIK3CD, STAT5A, STAT5B, TP53
Hepatic Fibrosis Signaling Pathway	0.0263027	COL18A1, IL1R2, IL37, IRAK2, ITGAE, ITGAL, ITGB1, ITGB5, MAP2K3, NFKBIA, PDGFRA, PIK3CD, RHOA, SDHA, SMAD7, STAT3, WNT10A, WNT5B
Neuregulin Signaling	0.0263027	CRK, EGFR, ITGAE, ITGAL, ITGB1, ITGB5, STAT5A, STAT5B
Cholecystokinin/Gastrin-mediated Signaling	0.0269153	EGFR, EPHA4, GNA12, IL37, ITPR2, ITPR3, MAP2K3, RHOA
Ephrin Receptor Signaling	0.0269153	CRK, DOK1, EPHA4, GNA12, ITGAE, ITGAL, ITGB1, ITGB5, MAP4K4, RHOA, STAT3
GM-CSF Signaling	0.0269153	CSF2, ETS1, PIK3CD, STAT1, STAT3, STAT5B
Macrophage Alternative Activation Signaling Pathway	0.0269153	FCER1G, HLA-DOA, IL1R2, IL37, JAK3, NFKBIA, PIK3CD, SCARB1, SOCS3, STAT1, STAT3
NGF Signaling	0.0275423	CRK, MAP3K1, MAP3K10, MAP3K5, PIK3CD, RHOA, TP53, TRIO
Erythropoietin Signaling Pathway	0.0288403	CLCF1, CSF2, IL37, ITPR2, ITPR3, NFKBIA, PIK3CD, STAT5A, STAT5B, TP53
Sertoli Cell-Sertoli Cell Junction Signaling	0.0288403	CLDN23, ITGAE, ITGAL, ITGB1, ITGB5, JUP, MAP2K3, MAP3K1, MAP3K10, MAP3K5, SYMPK
TGF-Î² Signaling	0.0288403	BMP7, MAP2K3, PITX2, RUNX3, SMAD7, SMURF1, VDR
Glucocorticoid Receptor Signaling	0.0316228	ATP5F1D, BGLAP, CD247, CSF2, EGFR, HLA-DOA, IL1R2, IL2RB, JAK3, MAP3K1, NCOR2, NDUFS2, NFKBIA, NRIP1, PIK3CD, RARA, RARG, SDHA, STAT1, STAT3, STAT5A, STAT5B
Insulin Secretion Signaling Pathway	0.0316228	ITPR2, ITPR3, JAK3, MAFA, PIK3CD, PLCH1, SLC2A1, SSR1, STAT1, STAT3, STAT5A, STAT5B, STX1A
Protein Citrullination	0.0316228	PADI4, PADI6
Type II Diabetes Mellitus Signaling	0.0316228	ACSL1, ITPR2, ITPR3, MAFA, MAP3K1, MAP3K5, NFKBIA, PIK3CD, SOCS3
Actin Cytoskeleton Signaling	0.0323594	CRK, FGF11, GNA12, IQGAP1, ITGAE, ITGAL, ITGB1, ITGB5, MYO10, PIK3CD, RHOA, TRIO
Pancreatic Adenocarcinoma Signaling	0.0323594	EGFR, HDAC4, JAK3, PIK3CD, RALGDS, STAT1, STAT3, TP53
IL-6 Signaling	0.0354813	IL1R2, IL37, MAP2K3, MAP4K4, NFKBIA, PIK3CD, SOCS3, STAT3
TREM1 Signaling	0.0354813	CD86, CSF2, ITGB1, STAT3, STAT5A, STAT5B
Sumoylation Pathway	0.0363078	CTBP1, DNMT3A, ETS1, MAP3K5, NFKBIA, RHOA, TP53
Toll-like Receptor Signaling	0.0363078	IL37, IRAK2, MAP2K3, MAP3K1, MAP4K4, NFKBIA
Role of JAK family kinases in IL-6-type Cytokine Signaling	0.0380189	CLCF1, SOCS3, STAT1, STAT3, STAT5A, STAT5B
Wound Healing Signaling Pathway	0.0380189	CLCF1, COL16A1, COL18A1, CSF2, EGFR, IL1R2, IL37, ITGB1, LAMA3, MAP2K3, NFKBIA, STAT1
CD27 Signaling in Lymphocytes	0.0398107	MAP2K3, MAP3K1, MAP3K10, MAP3K5, NFKBIA
Interferon Signaling	0.0398107	IFITM1, IFITM3, MX1, STAT1
FLT3 Signaling in Hematopoietic Progenitor Cells	0.040738	FLT3, PIK3CD, STAT1, STAT3, STAT5A, STAT5B
Hepatic Fibrosis / Hepatic Stellate Cell Activation	0.040738	COL16A1, COL18A1, EGFR, IGF1R, IL1R2, KLF6, MYO10, PDGFRA, SMAD7, STAT1
Paxillin Signaling	0.040738	CRK, ITGAE, ITGAL, ITGB1, ITGB5, PARVA, PIK3CD
STAT3 Pathway	0.040738	EGFR, IGF1R, IL1R2, IL2RB, MAP3K10, PDGFRA, SOCS3, STAT3
HER-2 Signaling in Breast Cancer	0.042658	EGFR, ETS1, ETS2, FCER1G, ITGB1, ITGB5, NFKBIA, PIK3CD, POM121/POM121C, STAT3, TP53
Iron homeostasis signaling pathway	0.042658	ATP6V1E2, BMP7, EGFR, JAK3, PDGFRA, STAT3, STAT5A, STAT5B
RAC Signaling	0.042658	IQGAP1, ITGAE, ITGAL, ITGB1, ITGB5, MAP3K1, PIK3CD, RHOA
White Adipose Tissue Browning Pathway	0.042658	BMP7, CAMKK2, CTBP1, FCER1G, ITPR2, ITPR3, RARA, RARG
Pulmonary Fibrosis Idiopathic Signaling Pathway	0.042658	COL16A1, COL18A1, EGFR, GNA12, ITGB1, MAP2K3, MRTFA, PDGFRA, PIK3CD, RHOA, STAT3, TP53, WNT10A, WNT5B
Human Embryonic Stem Cell Pluripotency	0.0467735	BMP7, JAK3, MAP2K3, PDGFRA, PIK3CD, SMAD7, STAT3, UTF1, WNT10A, WNT5B
CDX Gastrointestinal Cancer Signaling Pathway	0.0467735	BMP7, CLCF1, CSF2, EGFR, IL37, JAK3, PIK3CD, STAT3, WNT10A, WNT5B
Germ Cell-Sertoli Cell Junction Signaling	0.0467735	IQGAP1, ITGB1, JUP, MAP2K3, MAP3K1, MAP3K10, MAP3K5, PIK3CD, RHOA
IL-2 Signaling	0.0467735	IL2RB, JAK3, PIK3CD, STAT5A, STAT5B
Role of JAK2 in Hormone-like Cytokine Signaling	0.0467735	SOCS3, STAT1, STAT3, STAT5A, STAT5B
Role of Macrophages, Fibroblasts and Endothelial Cells in Rheumatoid Arthritis	0.0467735	CSF2, IL1R2, IL37, IRAK2, MAP2K3, NFKBIA, PIK3CD, PLCH1, RHOA, SOCS3, STAT3, TRAF3, WNT10A, WNT5B
IL-12 Signaling and Production in Macrophages	0.047863	ALOX12, CAMKK2, COL18A1, CSF2, ETS2, MAP2K3, PIK3CD, SOCS3, STAT1, STAT3, VDR
Thrombopoietin Signaling	0.047863	PIK3CD, STAT1, STAT3, STAT5A, STAT5B

## Sheet: TS8 RNAseq DEG in B cell
Table S8. Differentially expressed genes (DEGs) in smokers' peripheral B cells (n=519 at p <0 .01).
Feature ID (Bold-313 Genes)	Entrez Gene Name	FDR step up (SM vs. NS)	P-value (SM vs. NS)	Fold change (SM vs. NS)	Log2(Ratio) (SM vs. NS)	Ratio (SM vs. NS)	LSMean(SM)	LSMean(NS)
GPR15	G protein-coupled receptor 15	1.35091e-34	9.28012e-39	12.2002	3.60883	12.2002	4244.57	347.91
HOMER3	homer scaffold protein 3	2.69428e-11	3.70169e-15	2.51111	1.32833	2.51111	198.562	79.0735
GPR55	G protein-coupled receptor 55	5.52311e-10	1.13824e-13	2.18587	1.12821	2.18587	213.564	97.7017
MGAT3	beta-1,4-mannosyl-glycoprotein 4-beta-N-acetylglucosaminyltransferase	6.89634e-06	1.89499e-09	1.83204	0.873449	1.83204	1482.45	809.181
ARHGAP6	Rho GTPase activating protein 32	9.0794e-05	3.11857e-08	2.21765	1.14903	2.21765	110.673	49.9056
ETV7	ETS variant transcription factor 7	0.00136573	6.34353e-07	2.43526	1.28408	2.43526	62.3531	25.6043
ITGAL	integrin subunit alpha L	0.00136573	6.56737e-07	1.27617	0.351821	1.27617	3687.27	2889.32
NCALD	neurocalcin delta	0.001386	8.56909e-07	3.13266	1.64739	3.13266	54.5716	17.4202
STEAP3	STEAP3 metalloreductase	0.001386	7.73258e-07	1.7869	0.83746	1.7869	82.1795	45.99
HFE	homeostatic iron regulator	0.00180196	1.23787e-06	1.5752	0.655535	1.5752	171.696	108.999
ELAPOR1	endosome-lysosome associated apoptosis and autophagy regulator 1	0.00253903	1.91862e-06	1.97762	0.983764	1.97762	49.2217	24.8894
FOXP1	forkhead box P1	0.00310649	2.56082e-06	-1.26047	-0.333958	0.793357	5864.49	7391.99
AK8	adenylate kinase 8	0.00626398	6.0243e-06	2.44128	1.28764	2.44128	225.714	92.4574
NFE2L3	NFE2 like bZIP transcription factor 3	0.00626398	6.00978e-06	1.59973	0.677825	1.59973	180.679	112.944
MFN1	mitofusin 1	0.00638625	6.5806e-06	-1.25248	-0.32479	0.798414	2499.59	3130.69
AICDA	activation induced cytidine deaminase	0.00710337	8.49233e-06	2.22309	1.15257	2.22309	54.8878	24.6898
CPAMD8	C3 and PZP like alpha-2-macroglobulin domain containing 8	0.00710337	9.27141e-06	2.32961	1.22009	2.32961	48.2481	20.7108
SLC46A1	solute carrier family 46 member 1	0.00710337	8.33417e-06	1.38367	0.468499	1.38367	130.874	94.5848
UBE2QL1	ubiquitin conjugating enzyme E2 Q family like 1	0.00710337	8.98641e-06	2.40693	1.26719	2.40693	26.0473	10.8218
NFE2L1	NFE2 like bZIP transcription factor 1	0.00722687	9.92907e-06	1.20461	0.268571	1.20461	2104.1	1746.7
DUX4L50	Double Homeobox 4 Like 50	0.0078672	1.20853e-05	1.61085	0.687825	1.61085	73.1865	45.4334
SLC38A11	solute carrier family 38 member 11	0.0078672	1.24301e-05	-2.34245	-1.22802	0.426904	208.733	488.946
TRERF1	transcriptional regulating factor 1	0.0078672	1.17314e-05	1.69131	0.758142	1.69131	319.281	188.777
FIG4	FIG4 phosphoinositide 5-phosphatase	0.00817029	1.34703e-05	-1.17265	-0.229768	0.852772	2264.24	2655.15
KIF21A	kinesin family member 27	0.0096035	1.64929e-05	1.76567	0.820217	1.76567	98.8144	55.9642
ENSG00000236283		0.0100877	1.80175e-05	-1.55544	-0.637322	0.642905	101.792	158.332
FBXL16	F-box and leucine rich repeat protein 16	0.0121637	2.41053e-05	1.9091	0.932895	1.9091	36.9923	19.3768
MYH10	myosin heavy chain 10	0.0121637	2.41492e-05	-2.09137	-1.06445	0.478156	14.3412	29.9927
SPATA20	spermatogenesis associated 20	0.0121637	2.42321e-05	2.25787	1.17496	2.25787	522.503	231.414
MFSD10	major facilitator superfamily domain containing 10	0.0122943	2.53368e-05	1.36477	0.448658	1.36477	1157.68	848.258
DPYSL2	dihydropyrimidinase like 2	0.0123471	2.78778e-05	1.31183	0.391583	1.31183	1809.78	1379.58
HMGB1P5	high mobility group box 1 pseudogene 5	0.0123471	2.88383e-05	-1.55464	-0.63658	0.643236	87.537	136.088
IGLC7	immunoglobulin lambda constant 7	0.0123471	2.64406e-05	2.1847	1.12744	2.1847	277.507	127.023
L1CAM	L1 cell adhesion molecule	0.0123471	2.81483e-05	1.49623	0.581332	1.49623	193.791	129.519
RARA	retinoic acid receptor alpha	0.0131989	3.23373e-05	1.30696	0.386214	1.30696	903.389	691.214
TRPS1	transcriptional repressor GATA binding 1	0.0131989	3.26414e-05	-1.27997	-0.356107	0.78127	660.212	845.05
ENSG00000228037		0.0142638	3.62548e-05	1.79438	0.843489	1.79438	75.5499	42.1035
BAIAP3	BAI1 associated protein 3	0.0146522	3.88629e-05	1.89857	0.92491	1.89857	1404.01	739.512
CLNK	cytokine dependent hematopoietic cell linker	0.0146522	4.02615e-05	1.87483	0.906764	1.87483	169.686	90.5072
PRXL2B	peroxiredoxin like 2B	0.0146522	3.95746e-05	1.22729	0.295481	1.22729	221.47	180.453
BBC3	BCL2 binding component 3	0.0156712	4.41383e-05	1.60681	0.684204	1.60681	130.935	81.4876
ENSG00000271046		0.0166076	4.91937e-05	2.44928	1.29236	2.44928	76.1859	31.1055
MAPK11	mitogen-activated protein kinase 11	0.0166076	4.92523e-05	1.78102	0.832703	1.78102	152.425	85.5831
MRPL41	mitochondrial ribosomal protein L41	0.0166076	5.0198e-05	1.29008	0.367459	1.29008	261.887	203.001
CD82	CD82 molecule	0.0174519	5.39491e-05	1.25341	0.325862	1.25341	3166.25	2526.1
MTARC2	mitochondrial amidoxime reducing component 2	0.0183009	5.78306e-05	1.68354	0.751496	1.68354	153.421	91.1301
BMF	Bcl2 modifying factor	0.0219711	7.24472e-05	1.38044	0.465126	1.38044	1785.2	1293.21
MSC-AS1	MSC antisense RNA 1	0.0219711	7.11081e-05	1.99597	0.997092	1.99597	122.613	61.4304
VWA7	von Willebrand factor A domain containing 7	0.0233743	7.86796e-05	1.78048	0.832265	1.78048	72.9942	40.997
ENSG00000276853		0.0256441	8.9257e-05	-1.5185	-0.602646	0.658545	50.5001	76.6843
SHISA8	shisa family member 8	0.0256441	8.98434e-05	1.6951	0.761374	1.6951	198.615	117.17
FOXP1-IT1	FOXP1 intronic transcript 1	0.0270442	9.66065e-05	-1.69905	-0.76473	0.588563	150.42	255.572
CCR10	C-C motif chemokine receptor 9	0.029171	0.000106208	2.58581	1.37061	2.58581	57.5657	22.2622
RN7SKP110	RN7SK pseudogene 110	0.0292598	0.000108541	-1.63819	-0.712099	0.610431	50.7655	83.1634
ABCB4	ATP binding cassette subfamily B member 4	0.0300192	0.00011342	-1.33332	-0.415026	0.750006	1281.23	1708.29
MCTP2	multiple C2 and transmembrane domain containing 2	0.0313957	0.000120777	-1.27893	-0.354932	0.781906	1884.59	2410.25
CPOX	coproporphyrinogen oxidase	0.0323357	0.000126615	1.28021	0.356375	1.28021	339.397	265.111
ENSG00000224610		0.0335195	0.000133553	-1.77047	-0.824136	0.56482	83.9842	148.692
ENSG00000242539		0.033821	0.000139401	-1.74604	-0.804085	0.572725	45.2994	79.0944
LINC00426	long intergenic non-protein coding RNA 426	0.033821	0.000138511	1.44782	0.533883	1.44782	354.571	244.9
MYL9	myosin light chain 9	0.0339968	0.000144796	1.95147	0.964559	1.95147	25.6435	13.1406
RASGEF1A	RasGEF domain family member 1A	0.0339968	0.000144262	1.81872	0.862926	1.81872	37.8318	20.8013
TICAM1	toll like receptor adaptor molecule 1	0.0341183	0.000147658	1.28851	0.365704	1.28851	327.555	254.212
ARHGAP32	Rho GTPase activating protein 24	0.0364545	0.000160273	-1.53624	-0.619399	0.650942	327.644	503.338
RARG	retinoic acid receptor gamma	0.0364705	0.000162848	1.32747	0.408675	1.32747	180.057	135.64
ENSG00000254522		0.0373073	0.000170138	-1.7562	-0.812453	0.569413	21.7142	38.1344
MAP4K5	mitogen-activated protein kinase kinase kinase kinase 5	0.0373073	0.00017171	-1.13471	-0.182324	0.881282	1067.58	1211.39
ZDHHC19	zinc finger DHHC-type palmitoyltransferase 19	0.0438454	0.000204814	-1.82803	-0.870293	0.547036	17.8826	32.69
DLEU2	deleted in lymphocytic leukemia 2	0.045705	0.000219686	-1.32858	-0.409881	0.752685	592.425	787.082
MAPK12	mitogen-activated protein kinase 12	0.045705	0.000219781	2.12931	1.09039	2.12931	81.9429	38.4833
CD226	CD226 molecule	0.0461624	0.000225151	1.69269	0.75932	1.69269	192.527	113.74
SLC43A2	solute carrier family 43 member 2	0.0469015	0.0002352	1.26962	0.344397	1.26962	1732.94	1364.93
TNFRSF14-AS1	TNFRSF14 antisense RNA 1	0.0469015	0.000232729	1.3876	0.472596	1.3876	245.371	176.831
PARP3	poly(ADP-ribose) polymerase family member 3	0.0470959	0.000242646	1.28268	0.359162	1.28268	482.199	375.931
ZBTB10	zinc finger and BTB domain containing 10	0.0470959	0.000240425	-1.39484	-0.480098	0.716929	1741.32	2428.86
TESC	tescalcin	0.0476785	0.000248923	1.62142	0.697254	1.62142	192.951	119.002
ANTKMT	adenine nucleotide translocase lysine methyltransferase	0.047936	0.00025356	1.33046	0.411928	1.33046	339.12	254.889
CNKSR2	connector enhancer of kinase suppressor of Ras 2	0.0480209	0.000260607	-1.26957	-0.344343	0.787667	845.367	1073.26
MIAT	myocardial infarction associated transcript	0.0480209	0.000257549	1.78736	0.837827	1.78736	1108.99	620.463
ENSG00000289523		0.0486482	0.000269377	-1.62292	-0.698592	0.616173	19.1397	31.0622
GPR132	G protein-coupled receptor 15	0.0486482	0.000272677	1.26059	0.334102	1.26059	1334.86	1058.92
RNF207	ring finger protein 144A	0.0486482	0.000274037	2.35685	1.23686	2.35685	31.723	13.4599
PAM	peptidylglycine alpha-amidating monooxygenase	0.0488555	0.000278561	1.49542	0.58055	1.49542	122.768	82.0963
VAV3-AS1	VAV3 antisense RNA 1	0.05526	0.000318873	-1.56076	-0.642249	0.640714	51.4351	80.2778
ITGA3	integrin subunit alpha 3	0.0561087	0.000343043	1.54727	0.629721	1.54727	411.208	265.764
QKI	QKI, KH domain containing RNA binding	0.0561087	0.000333411	-1.17443	-0.231963	0.851475	2391.23	2808.33
SLC12A4	solute carrier family 12 member 4	0.0561087	0.00033256	1.36068	0.444331	1.36068	385.322	283.183
UHRF1BP1L	UHRF1 binding protein 1 like	0.0561087	0.000340743	-1.16495	-0.220264	0.858408	1348.57	1571.01
ZNF791	zinc finger protein 791	0.0561087	0.000337243	-1.23404	-0.303386	0.810348	1193.75	1473.13
KSR1	kinase suppressor of ras 1	0.0562824	0.000347971	1.26853	0.343161	1.26853	648.082	510.891
JSRP1	junctional sarcoplasmic reticulum protein 1	0.0565877	0.000353746	1.95022	0.963639	1.95022	63.1989	32.406
ENSG00000286281		0.0579872	0.000374445	-1.61648	-0.69286	0.618626	37.1372	60.0316
PIK3R6	phosphoinositide-3-kinase regulatory subunit 6	0.0579872	0.000366481	1.78418	0.835259	1.78418	143.117	80.2146
SH3RF1	SH3 domain containing ring finger 1	0.0579872	0.00037105	1.56363	0.644903	1.56363	223.06	142.655
CAMK2D	calcium/calmodulin dependent protein kinase II delta	0.05811	0.000383222	-1.27261	-0.347786	0.785789	4598.37	5851.91
CHML	CHM like Rab escort protein	0.05811	0.000380862	-1.21182	-0.277172	0.825207	1930.62	2339.56
ZHX3	zinc fingers and homeoboxes 3	0.0586395	0.000390742	-1.30847	-0.387881	0.764251	573.757	750.744
C16orf54	chromosome 16 open reading frame 54	0.0595346	0.000401639	1.18558	0.245587	1.18558	4429.74	3736.36
GTF2H2B	general transcription factor IIH subunit 2B (pseudogene)	0.0595346	0.000408288	-2.27463	-1.18563	0.439632	33.2234	75.571
LINC01685	long intergenic non-protein coding RNA 1685	0.0595346	0.000408976	-1.66712	-0.737354	0.599839	42.4967	70.8468
PITPNA	phosphatidylinositol transfer protein alpha	0.0615845	0.000427562	1.20533	0.269433	1.20533	1419.3	1177.52
TCF7	transcription factor 7	0.0615845	0.000431519	1.70549	0.770183	1.70549	687.661	403.205
IRF5	interferon regulatory factor 5	0.0621169	0.000439516	1.21466	0.280555	1.21466	1967.84	1620.07
LGALS1	galectin 1	0.0626876	0.000451053	1.5517	0.633846	1.5517	1165.34	751.011
SKP1	S-phase kinase associated protein 1	0.0626876	0.000452167	-1.27359	-0.348901	0.785182	844.158	1075.11
STOX1	storkhead box 1	0.0629776	0.000462912	3.07101	1.61871	3.07101	42.6852	13.8994
ZNF618	zinc finger protein 618	0.0629776	0.00045916	-1.51859	-0.602732	0.658506	60.5492	91.9494
ENO2	enolase 2	0.0636259	0.000474839	1.52686	0.610564	1.52686	284.191	186.128
JAZF1	JAZF zinc finger 1	0.0636259	0.000477662	-1.19126	-0.252487	0.839448	831.852	990.951
RNU6-1016P	RNA, U6 small nuclear 1016, pseudogene	0.0636259	0.000480789	-1.71774	-0.78051	0.582161	19.535	33.556
ARRDC4	arrestin domain containing 4	0.0637092	0.00048998	-1.77434	-0.82728	0.563591	115.778	205.429
COCH	cochlin	0.0637092	0.000490172	1.87423	0.906295	1.87423	1832.16	977.556
LMNA	lamin A/C	0.0650564	0.000505006	2.31098	1.2085	2.31098	204.504	88.4923
ABCD2	ATP binding cassette subfamily D member 2	0.0658517	0.000524751	1.30708	0.386346	1.30708	300.378	229.809
FRY	FRY microtubule binding protein	0.0658517	0.000523558	-1.66671	-0.737004	0.599984	198.571	330.96
INKA1	inka box actin regulator 1	0.0658517	0.00051843	1.33753	0.419575	1.33753	203.449	152.108
RFC3	replication factor C subunit 3	0.0668239	0.000537088	-1.22469	-0.292422	0.81653	230.234	281.966
FUT7	fucosyltransferase 7	0.0677565	0.000549239	1.65869	0.730045	1.65869	252.555	152.261
RASGEF1B	RasGEF domain family member 1B	0.0689114	0.000563334	-1.29158	-0.369139	0.774245	1907.92	2464.23
GCLC	glutamate-cysteine ligase catalytic subunit	0.0689808	0.00056864	1.24803	0.319657	1.24803	1068.04	855.776
AUTS2	activator of transcription and developmental regulator AUTS2	0.0693019	0.000576048	-1.37914	-0.463764	0.725092	476.483	657.134
CDKN2B-AS1	CDKN2B antisense RNA 1	0.0743602	0.000653851	-1.42371	-0.509659	0.702389	79.2738	112.863
ENSG00000218730	--	0.0743602	0.00065137	-1.5458	-0.628356	0.646913	53.4582	82.6358
NCF4	neutrophil cytosolic factor 4	0.0743602	0.000652358	1.26349	0.337413	1.26349	1559.4	1234.2
NFKB2	nuclear factor kappa B subunit 2	0.0743602	0.000649894	1.25721	0.330222	1.25721	3615.53	2875.84
SHLD3	shieldin complex subunit 3	0.0743602	0.000629663	-1.28365	-0.360254	0.779027	114.687	147.218
TK2	thymidine kinase 2	0.0743602	0.000628179	1.38215	0.466911	1.38215	224.92	162.732
ZNF574	zinc finger protein 574	0.0743602	0.000648925	1.23475	0.304219	1.23475	475.717	385.274
DNASE1L3	deoxyribonuclease 1 like 3	0.0754984	0.000677585	-2.22899	-1.15639	0.448634	45.3379	101.058
ENSG00000216775		0.0754984	0.000671452	2.07247	1.05135	2.07247	39.5679	19.0921
TRADD	TNFRSF1A associated via death domain	0.0754984	0.000679418	1.21694	0.28326	1.21694	886.727	728.652
ATF5	activating transcription factor 5	0.0762848	0.000691736	1.54754	0.62998	1.54754	127.585	82.4435
ENSG00000254325		0.077196	0.000705301	-1.5969	-0.675277	0.626212	184.17	294.101
CCR9	C-C motif chemokine receptor 10	0.080329	0.000739444	-2.29429	-1.19804	0.435866	133.538	306.373
BACH2	BTB domain and CNC homolog 2	0.0805726	0.000747222	-1.28714	-0.364171	0.776915	5399.23	6949.58
ENSG00000272477		0.0822911	0.000780118	-1.76417	-0.818989	0.566839	21.1161	37.2523
GMFB	glia maturation factor beta	0.0822911	0.000778095	-1.15896	-0.21283	0.862843	1970.2	2283.39
RGS17P1	regulator of G protein signaling 17 pseudogene 1	0.0822911	0.000768869	-1.51314	-0.597548	0.660876	63.0878	95.4608
NRIP1	nuclear receptor interacting protein 1	0.085414	0.000822304	-1.29847	-0.376816	0.770135	2859.65	3713.17
PTK6	protein tyrosine kinase 6	0.085414	0.00081823	1.50999	0.594537	1.50999	35.6901	23.636
RASA3	RAS p21 protein activator 3	0.085414	0.000833193	1.15523	0.208181	1.15523	2918.75	2526.55
ZBTB7A	zinc finger and BTB domain containing 7A	0.085414	0.000831745	1.19142	0.252682	1.19142	1194.56	1002.64
CTTNBP2NL	CTTNBP2 N-terminal like	0.0857327	0.000843551	1.75001	0.807365	1.75001	47.5305	27.1601
ENSG00000289988		0.0857327	0.00084808	-1.67197	-0.741546	0.598098	30.1664	50.4372
ENSG00000254786		0.0893881	0.000894889	-1.44627	-0.532332	0.691436	49.556	71.6711
ZC3H12A	zinc finger CCCH-type containing 12A	0.0893881	0.000896522	1.19403	0.255845	1.19403	755.043	632.346
HTRA2	HtrA serine peptidase 2	0.0914194	0.000923174	1.1838	0.243429	1.1838	824.828	696.761
UPF1	UPF1 RNA helicase and ATPase	0.0929184	0.000944695	1.12479	0.16965	1.12479	2438.03	2167.55
PDF	peptide deformylase, mitochondrial	0.0930094	0.000952009	1.49585	0.580962	1.49585	36.559	24.4404
AFF3	AF4/FMR2 family member 3	0.0934549	0.000969409	-1.2003	-0.263394	0.833125	5880.39	7058.23
TRDMT1	tRNA aspartic acid methyltransferase 1	0.0934549	0.000964815	-1.23505	-0.304569	0.809684	496.653	613.392
CSF2RB	colony stimulating factor 2 receptor subunit beta	0.0944788	0.000986521	1.35	0.43296	1.35	1633.41	1209.93
ENSG00000287124		0.0968553	0.00101799	-1.55926	-0.640864	0.641329	65.5839	102.263
LGALS3	galectin 3	0.0975064	0.00103153	1.76879	0.822765	1.76879	157.645	89.1258
KBTBD8	kelch repeat and BTB domain containing 8	0.0993743	0.00105812	-1.18041	-0.239283	0.847166	1901.42	2244.44
TBC1D10B	TBC1 domain family member 10B	0.0997854	0.00106935	1.12661	0.171991	1.12661	780.098	692.428
SATB1-AS1	SATB1 antisense RNA 1	0.0998616	0.00107703	-1.4969	-0.581974	0.668049	249.37	373.281
GPA33	glycoprotein A33	0.100292	0.00108855	-1.69922	-0.764871	0.588506	44.5383	75.6803
PRKCE	protein kinase C epsilon	0.101669	0.00111048	-1.20191	-0.265333	0.832007	1960	2355.75
PIK3R5	phosphoinositide-3-kinase regulatory subunit 5	0.101871	0.0011197	1.26574	0.339977	1.26574	2317.51	1830.96
IGLV1-36	immunoglobulin lambda variable 1-36	0.102076	0.00113597	2.02039	1.01463	2.02039	287.22	142.16
IKZF2	IKAROS family zinc finger 2	0.102076	0.00113214	-1.41499	-0.500795	0.706717	594.309	840.943
PRRT3	proline rich transmembrane protein 3	0.103954	0.00116401	1.50329	0.588125	1.50329	50.9846	33.9153
DOK1	docking protein 1	0.104228	0.00117849	1.22002	0.286901	1.22002	722.286	592.03
MIR3679	microRNA 3679	0.104228	0.0011814	-1.59642	-0.674844	0.6264	31.2433	49.8776
ZNF326	zinc finger protein 326	0.105971	0.00120844	-1.1806	-0.239523	0.847025	810.389	956.747
DALRD3	DALR anticodon binding domain containing 3	0.106429	0.0012382	1.20743	0.271943	1.20743	454.888	376.74
ENSG00000279796		0.106429	0.0012429	-1.70655	-0.771081	0.585978	21.6533	36.9523
HIPK2	homeodomain interacting protein kinase 2	0.106429	0.00122216	1.42482	0.510784	1.42482	2928.45	2055.3
TTC38	tetratricopeptide repeat domain 38	0.106429	0.00124268	1.37834	0.462928	1.37834	224.975	163.222
CLEC2B	C-type lectin domain family 2 member B	0.107612	0.00127151	-1.33054	-0.412007	0.751577	890.65	1185.04
MOGS	mannosyl-oligosaccharide glucosidase	0.107612	0.00126826	1.21147	0.276756	1.21147	1569.68	1295.69
F2RL3	F2R like thrombin or trypsin receptor 3	0.110719	0.00131583	2.5215	1.33428	2.5215	28.3009	11.2239
ENSG00000290033		0.112275	0.00135564	-1.46783	-0.553686	0.681277	90.0297	132.148
HES1	hes family bHLH transcription factor 1	0.112275	0.00135746	-2.08856	-1.06251	0.478799	48.4989	101.293
IRS2	insulin receptor substrate 2	0.112275	0.00135322	-1.27875	-0.354737	0.782012	506.289	647.419
MOB3A	MOB kinase activator 3A	0.114851	0.00139788	1.11286	0.154269	1.11286	2583.09	2321.13
RIC8B	RIC8 guanine nucleotide exchange factor B	0.114851	0.00141333	1.30773	0.387065	1.30773	233.892	178.853
SCN3A	sodium voltage-gated channel alpha subunit 3	0.114851	0.00140492	-1.52779	-0.611446	0.65454	1404.89	2146.38
SLC1A5	solute carrier family 1 member 5	0.114851	0.00142016	1.38149	0.466224	1.38149	901.977	652.902
NME2	NME/NM23 nucleoside diphosphate kinase 2	0.115699	0.00143858	1.42181	0.507728	1.42181	101.976	71.7229
ANKRD33B	ankyrin repeat domain 33B	0.116596	0.00146085	1.15841	0.21214	1.15841	993.669	857.79
EIF4G3	eukaryotic translation initiation factor 4 gamma 3	0.116596	0.00149345	-1.11425	-0.156071	0.897466	2213.95	2466.89
ENSG00000251002		0.116596	0.00151382	1.57473	0.655107	1.57473	32.8522	20.8621
ENSG00000260816		0.116596	0.00150992	-1.67823	-0.74694	0.595866	46.5945	78.1962
FANCC	FA complementation group C	0.116596	0.00147597	-1.21737	-0.283765	0.821444	161.078	196.091
KRTAP5-AS1	KRTAP5-1/KRTAP5-2 antisense RNA 1	0.116596	0.00146672	1.77318	0.826335	1.77318	61.5176	34.6935
MAL	mal, T cell differentiation protein	0.116596	0.00149289	2.1644	1.11397	2.1644	24.9741	11.5386
PBX4	PBX homeobox 4	0.116596	0.0015075	1.73612	0.795869	1.73612	26.7367	15.4002
GPER1	G protein-coupled estrogen receptor 1	0.121978	0.00159207	1.79803	0.846419	1.79803	29.6068	16.4662
TPD52	tumor protein D52	0.12356	0.00162121	-1.15831	-0.212028	0.863323	2777.31	3217
ENSG00000287778		0.123769	0.00164945	-1.40154	-0.487013	0.713501	300.625	421.339
FUCA1	alpha-L-fucosidase 1	0.123769	0.00164167	1.1649	0.22021	1.1649	381.088	327.141
TP63	tumor protein p63	0.123769	0.00163617	1.79878	0.847018	1.79878	282.344	156.964
PKD2L2-DT	PKD2L2 divergent transcript	0.124541	0.0016683	-1.30498	-0.384031	0.766293	187.935	245.252
APBB2	amyloid beta precursor protein binding family B member 2	0.12532	0.0017007	-1.72431	-0.786019	0.579942	113.956	196.495
TCEAL4	transcription elongation factor A like 4	0.12532	0.00170456	1.33467	0.416483	1.33467	184.54	138.266
TUFT1	tuftelin 1	0.12532	0.00169116	1.42323	0.509172	1.42323	48.6432	34.178
DDX11L2	DEAD/H-box helicase 11 like 2 (pseudogene)	0.126029	0.00174885	-2.9507	-1.56106	0.338903	8.74728	25.8106
FURIN	furin, paired basic amino acid cleaving enzyme	0.126029	0.0017302	1.22641	0.294436	1.22641	1597.16	1302.31
LINC01934	long intergenic non-protein coding RNA 1934	0.126029	0.00174014	-1.91476	-0.93716	0.52226	22.0848	42.2869
SLC25A23	solute carrier family 25 member 23	0.126029	0.00174316	1.36252	0.446281	1.36252	390.146	286.341
IGLV3-27	immunoglobulin lambda variable 3-27	0.126598	0.00176543	1.97782	0.983914	1.97782	247.715	125.246
LZTFL1	leucine zipper transcription factor like 1	0.126715	0.00177577	-1.26277	-0.336597	0.791907	504.89	637.562
COL4A4	collagen type IV alpha 4 chain	0.127159	0.0018082	1.34094	0.423243	1.34094	1421.43	1060.02
ENSG00000288838		0.127159	0.00180689	1.42021	0.506107	1.42021	91.21	64.2228
FAM83G	family with sequence similarity 83 member G	0.127159	0.00179996	1.19559	0.257723	1.19559	524.845	438.984
BORCS6	BLOC-1 related complex subunit 6	0.127256	0.00181832	1.20093	0.264147	1.20093	515.166	428.974
ZNF318	zinc finger protein 318	0.127739	0.001834	-1.2036	-0.267357	0.83084	4031.23	4852
ENSG00000267364		0.127997	0.00184649	2.09647	1.06797	2.09647	24.0722	11.4822
ENSG00000279792		0.130272	0.00188826	-1.60311	-0.680871	0.623789	38.3559	61.4886
CD55	CD55 molecule (Cromer blood group)	0.13063	0.00190242	-1.14757	-0.198584	0.871405	3883.85	4456.99
POLR1H	RNA polymerase I subunit H	0.132923	0.00194495	1.14895	0.200317	1.14895	390.325	339.723
GLMN	glomulin, FKBP associated protein	0.135592	0.00200264	-1.17161	-0.228493	0.853526	223.54	261.902
STX7	syntaxin 7	0.135592	0.00199335	-1.21383	-0.279569	0.823837	10242.3	12432.4
ADGRB2	adhesion G protein-coupled receptor B2	0.13847	0.00206416	1.84498	0.883605	1.84498	30.6506	16.613
COL18A1	collagen type XVIII alpha 1 chain	0.13847	0.00205641	1.86147	0.896441	1.86147	1171.71	629.454
TRIM32	tripartite motif containing 32	0.138629	0.00207606	1.18758	0.248024	1.18758	390.59	328.896
TRAF3	TNF receptor associated factor 3	0.139274	0.00209528	1.11356	0.155181	1.11356	2817.1	2529.81
HDAC9	histone deacetylase 9	0.140754	0.00212721	-1.15623	-0.209431	0.864879	4467.14	5165.04
PUDP	pseudouridine 5'-phosphatase	0.141594	0.00214964	-1.17429	-0.231784	0.851581	201.806	236.977
N4BP3	NEDD4 binding protein 3	0.14273	0.00217669	1.21765	0.284094	1.21765	981.68	806.211
CD5	CD5 molecule	0.144018	0.00220622	-1.64138	-0.714911	0.609243	127.536	209.336
ANKAR	ankyrin and armadillo repeat containing	0.144383	0.00225477	-1.27372	-0.349052	0.7851	495.176	630.717
DENND2C	DENN domain containing 2C	0.144383	0.00224645	1.55699	0.638764	1.55699	75.2886	48.3551
DNM1	dynamin 1	0.144383	0.00224588	2.28633	1.19304	2.28633	20.5381	8.98296
MAP3K12	mitogen-activated protein kinase kinase kinase 12	0.144383	0.0022614	1.33261	0.414256	1.33261	232.58	174.53
SP140L	SP140 nuclear body protein like	0.144383	0.00223752	-1.18809	-0.248638	0.84169	2121.65	2520.7
FAM50A	family with sequence similarity 50 member A	0.144442	0.00227225	1.17886	0.237397	1.17886	450.827	382.425
KIF27	kinesin family member 21A	0.145818	0.00230391	-1.26338	-0.337289	0.791528	261.895	330.873
CPTP	ceramide-1-phosphate transfer protein	0.147592	0.00234208	1.27854	0.354496	1.27854	528.372	413.262
ADAMDEC1	ADAM like decysin 1	0.148069	0.00237684	1.62928	0.704234	1.62928	61.8488	37.9608
LARGE2	LARGE xylosyl- and glucuronyltransferase 2	0.148069	0.00236895	1.23815	0.30819	1.23815	1158.32	935.519
MB21D2	Mab-21 domain containing 2	0.148069	0.00238016	3.53423	1.8214	3.53423	57.6881	16.3227
ACSM3	acyl-CoA synthetase medium chain family member 3	0.14894	0.00241464	-1.40827	-0.493927	0.71009	210.963	297.094
ZNF775	zinc finger protein 775	0.14894	0.0024122	1.25571	0.328504	1.25571	146.599	116.746
ENSG00000289496		0.149311	0.00243091	-1.4666	-0.552477	0.681848	49.9734	73.291
AJM1	apical junction component 1 homolog	0.15298	0.00250115	1.58413	0.663688	1.58413	55.4421	34.9985
BCAS1	brain enriched myelin associated protein 1	0.153509	0.0025235	1.72312	0.785023	1.72312	97.7353	56.72
CIDEB	cell death inducing DFFA like effector b	0.153509	0.00253088	1.20967	0.274617	1.20967	261.501	216.175
BCL2L2	BCL2 like 2	0.155308	0.00257122	1.30145	0.380122	1.30145	194.109	149.148
PTS	6-pyruvoyltetrahydropterin synthase	0.15554	0.00258574	-1.20098	-0.264214	0.832652	239.779	287.97
FAAH2	fatty acid amide hydrolase 2	0.157931	0.00266887	1.66112	0.732159	1.66112	44.9939	27.0864
HABP4	hyaluronan binding protein 4	0.157931	0.0026526	1.22223	0.289517	1.22223	277.896	227.368
HADH	hydroxyacyl-CoA dehydrogenase	0.157931	0.00265245	-1.14265	-0.19238	0.875161	560.494	640.447
MGAT5	alpha-1,6-mannosylglycoprotein 6-beta-N-acetylglucosaminyltransferase	0.157931	0.00266889	-1.23984	-0.310152	0.806557	6134.02	7605.19
CDC42EP3	CDC42 effector protein 3	0.158502	0.00270032	1.25388	0.326403	1.25388	1524.76	1216.03
MVP	major vault protein	0.158502	0.00269727	1.22588	0.293821	1.22588	2551.04	2080.99
CERS6	ceramide synthase 6	0.159898	0.00274606	-1.26502	-0.339159	0.790502	874.088	1105.74
LINC02384	long intergenic non-protein coding RNA 2384	0.159898	0.00274484	1.60844	0.685661	1.60844	255.156	158.636
AP3B1	adaptor related protein complex 3 subunit beta 1	0.16073	0.00277216	-1.15951	-0.213516	0.862433	2852.91	3307.98
CHASERR	CHD2 Adjacent Suppressive Regulatory RNA	0.16073	0.00278245	-1.22453	-0.292228	0.81664	2295.48	2810.88
TTC22	tetratricopeptide repeat domain 22	0.162982	0.00283262	1.23323	0.302438	1.23323	166.885	135.324
EEF2K	eukaryotic elongation factor 2 kinase	0.163121	0.00284624	1.13944	0.188331	1.13944	911.122	799.619
GALK1	galactokinase 1	0.1636	0.00287707	1.26254	0.336331	1.26254	212.838	168.579
LYST	lysosomal trafficking regulator	0.1636	0.00286623	-1.22031	-0.287246	0.819465	8108.66	9895.07
ACAP2-IT1	ACAP2 intronic transcript 1	0.163968	0.00291885	-1.64491	-0.718012	0.607934	35.8594	58.9856
ENSG00000286835		0.163968	0.0029286	-1.57451	-0.654907	0.635117	17.5851	27.688
ENSG00000287097		0.163968	0.00291767	1.75912	0.814858	1.75912	55.3692	31.4754
GPCPD1	glycerophosphocholine phosphodiesterase 1	0.163968	0.00290648	-1.17816	-0.236534	0.848782	3144.67	3704.92
ECHDC3	enoyl-CoA hydratase domain containing 3	0.164801	0.00310515	1.5969	0.67527	1.5969	45.0058	28.1833
ENSG00000280037		0.164801	0.00300514	-1.41356	-0.499336	0.707432	24.5713	34.733
EVA1C	eva-1 homolog C	0.164801	0.00314433	1.76979	0.823574	1.76979	24.7485	13.9839
EXO5	exonuclease 5	0.164801	0.00306731	1.18963	0.250519	1.18963	184.867	155.398
LINS1	lines homolog 1	0.164801	0.00310313	1.13825	0.186823	1.13825	722.494	634.739
LSS	lanosterol synthase	0.164801	0.00309821	1.27008	0.344921	1.27008	801.793	631.292
MIR4451	microRNA 4451	0.164801	0.00307235	-1.64165	-0.715143	0.609145	17.3209	28.4348
MYH11	myosin heavy chain 11	0.164801	0.00304237	2.44173	1.2879	2.44173	50.5223	20.6912
NIBAN1	niban apoptosis regulator 1	0.164801	0.00298765	1.47713	0.562799	1.47713	1283.01	868.579
PGGT1B	protein geranylgeranyltransferase type I subunit beta	0.164801	0.0031414	-1.14891	-0.200268	0.870389	1888.56	2169.78
RAET1K	retinoic acid early transcript 1K pseudogene	0.164801	0.00303539	1.56724	0.648227	1.56724	23.4728	14.9772
REX1BD	required for excision 1-B domain containing	0.164801	0.00314727	1.34219	0.424587	1.34219	587.566	437.767
RPUSD2	RNA pseudouridine synthase domain containing 2	0.164801	0.00301222	1.16734	0.223224	1.16734	433.013	370.94
SEC22C	SEC22 homolog C, vesicle trafficking protein	0.164801	0.00307078	1.08111	0.112508	1.08111	1061.05	981.451
SNX10	sorting nexin 10	0.164801	0.00313034	-1.19102	-0.252196	0.839617	2024.76	2411.53
TMEM79	transmembrane protein 79	0.164801	0.00308226	1.18472	0.24454	1.18472	179.063	151.144
TMTC2	transmembrane O-mannosyltransferase targeting cadherins 2	0.164801	0.00298623	1.38526	0.470152	1.38526	135.416	97.7552
UTRN	utrophin	0.164801	0.00299145	-1.17356	-0.230892	0.852108	13057.9	15324.3
MARK1	microtubule affinity regulating kinase 1	0.165412	0.00317029	1.77358	0.826662	1.77358	68.4119	38.5729
ADAM9	ADAM metallopeptidase domain 23	0.16561	0.00336749	-1.34502	-0.427625	0.743485	125.741	169.123
C18orf25	chromosome 18 open reading frame 25	0.16561	0.00331513	-1.11441	-0.156278	0.897337	1160.06	1292.78
COBLL1	cordon-bleu WH2 repeat protein like 1	0.16561	0.00320267	-1.17393	-0.231347	0.851839	5450.23	6398.19
CTSH	cathepsin H	0.16561	0.00327234	1.18241	0.241736	1.18241	4788.48	4049.75
ENSG00000174171		0.16561	0.00335991	1.96204	0.972352	1.96204	88.6651	45.1903
ENSG00000232891		0.16561	0.00323817	-1.45119	-0.537239	0.689088	94.6457	137.349
ENSG00000277130		0.16561	0.00321649	-1.4889	-0.574249	0.671636	43.6938	65.0558
IGHE	immunoglobulin heavy constant epsilon (IgE heavy chain constant region production)	0.16561	0.00335589	2.32094	1.21471	2.32094	560.262	241.395
LINC02328	long intergenic non-protein coding RNA 2328	0.16561	0.00329945	1.26568	0.339913	1.26568	139.39	110.13
METTL26	methyltransferase like 26	0.16561	0.00327849	1.20129	0.264583	1.20129	389.954	324.613
NECAB3	N-terminal EF-hand calcium binding protein 3	0.16561	0.00327575	1.35696	0.440374	1.35696	109.921	81.0055
PCBP4	poly(rC) binding protein 4	0.16561	0.00335324	1.34567	0.428322	1.34567	230.555	171.331
PLCL1	phospholipase C like 1 (inactive)	0.16561	0.0032527	1.67911	0.747698	1.67911	32.9761	19.639
RRAGD	Ras related GTP binding D	0.16561	0.00333378	1.44676	0.532821	1.44676	150.854	104.271
SLC37A2	solute carrier family 37 member 2	0.16561	0.00331521	1.5577	0.63942	1.5577	364.542	234.025
TCAF2	TRPM8 channel associated factor 2	0.16561	0.00329895	1.22936	0.297908	1.22936	230.063	187.14
TOR4A	torsin family 4 member A	0.16561	0.00334809	1.20919	0.274045	1.20919	512.792	424.077
CLEC4A	C-type lectin domain family 4 member A	0.165638	0.00340219	-1.42239	-0.508313	0.703044	38.1679	54.2895
NIF3L1	NGG1 interacting factor 3 like 1	0.165638	0.003393	1.13608	0.184065	1.13608	457.099	402.347
TRPM2	transient receptor potential cation channel subfamily M member 2	0.165638	0.00339443	1.46408	0.549991	1.46408	327.348	223.586
CGAS	cyclic GMP-AMP synthase	0.165942	0.00342303	1.16337	0.218309	1.16337	693.772	596.347
PIAS2	protein inhibitor of activated STAT 2	0.165942	0.00343124	-1.15179	-0.20388	0.868212	910.932	1049.2
KRBOX5	KRAB box domain containing 5	0.167671	0.00349078	-1.12976	-0.176012	0.885146	675.558	763.216
MSI2	musashi RNA binding protein 2	0.167671	0.00350154	-1.12973	-0.17598	0.885166	1858.81	2099.95
VAV3	vav guanine nucleotide exchange factor 3	0.167671	0.00348103	-1.22215	-0.289423	0.818229	3211.47	3924.91
EPOR	erythropoietin receptor	0.168688	0.00356417	1.31522	0.395309	1.31522	95.5395	72.6413
GNAZ	G protein subunit alpha z	0.168688	0.00356697	-1.34495	-0.427549	0.743524	160.5	215.864
LPIN1	lipin 1	0.168688	0.00354784	1.19554	0.257666	1.19554	1253.17	1048.2
SCAF1	SR-related CTD associated factor 1	0.168688	0.00358073	1.14513	0.195514	1.14513	878.163	766.866
ZDHHC14	zinc finger DHHC-type palmitoyltransferase 14	0.168688	0.00357712	1.45382	0.539853	1.45382	509.299	350.316
LLGL1	LLGL scribble cell polarity complex component 1	0.169865	0.00361925	1.16882	0.225048	1.16882	512.953	438.866
ZBTB38	zinc finger and BTB domain containing 38	0.169865	0.00362904	1.29361	0.371406	1.29361	4635.13	3583.09
IGHJ6	immunoglobulin heavy joining 6	0.170696	0.00366905	1.25234	0.324622	1.25234	662.681	529.156
TAPT1	transmembrane anterior posterior transformation 1	0.170696	0.00367025	-1.29783	-0.376097	0.770519	2367.39	3072.46
NUGGC	nuclear GTPase, germinal center associated	0.170708	0.00368224	1.49468	0.579839	1.49468	601.756	402.598
ITPKB-IT1	ITPKB intronic transcript 1	0.171092	0.00370228	-1.34178	-0.424145	0.74528	109.932	147.504
ADAM23	ADAM metallopeptidase domain 8	0.173309	0.00376214	-1.88552	-0.914965	0.530357	54.2868	102.359
KEAP1	kelch like ECH associated protein 1	0.175887	0.00383449	1.24012	0.310474	1.24012	514.101	414.559
TOB2	transducer of ERBB2, 2	0.175887	0.00384228	1.20116	0.264431	1.20116	1829.36	1522.99
NPM1P37	nucleophosmin 1 pseudogene 37	0.180158	0.00395131	-1.47402	-0.559759	0.678416	53.6205	79.0377
RAPGEF1	Rap guanine nucleotide exchange factor 1	0.180158	0.00396033	1.13915	0.187961	1.13915	6079.74	5337.07
PDE3B	phosphodiesterase 3B	0.181077	0.00399298	1.46571	0.551602	1.46571	465.058	317.291
IGLV2-11	immunoglobulin lambda variable 2-11	0.183102	0.00405021	1.76001	0.815586	1.76001	2529.97	1437.47
ENSG00000270562		0.18422	0.0040876	-1.52969	-0.61324	0.653727	54.8954	83.973
TAS2R13	taste 2 receptor member 13	0.184971	0.00411696	-1.87712	-0.908525	0.53273	15.6457	29.369
ENSG00000286314		0.185793	0.00416382	-1.53053	-0.614035	0.653367	41.2324	63.1076
IER5	immediate early response 5	0.185793	0.00417355	1.16232	0.217003	1.16232	2907.23	2501.24
MED30	mediator complex subunit 30	0.185793	0.00415357	-1.16835	-0.224469	0.85591	347.275	405.738
TBXAS1	thromboxane A synthase 1	0.186519	0.00420267	1.45797	0.54396	1.45797	426.408	292.467
C19orf44	chromosome 19 open reading frame 44	0.189441	0.00428219	1.23661	0.306386	1.23661	111.129	89.8662
PRAG1	PEAK1 related, kinase-activating pseudokinase 1	0.189441	0.00429454	1.19674	0.259108	1.19674	1230.1	1027.88
ENSG00000261468		0.190392	0.00435533	-1.35227	-0.435379	0.7395	160.083	216.475
MYCBP2-AS2	MYCBP2 antisense RNA 2	0.190392	0.00433973	-1.69221	-0.758906	0.590944	12.0862	20.4524
PPP1R26	protein phosphatase 1 regulatory subunit 26	0.190392	0.00435376	1.29025	0.367651	1.29025	144.163	111.732
EIF4E3	eukaryotic translation initiation factor 4E family member 3	0.191896	0.00441611	1.45348	0.539512	1.45348	238.313	163.96
ZNF777	zinc finger protein 777	0.191896	0.00441277	1.15375	0.20633	1.15375	376.517	326.342
GLT8D1	glycosyltransferase 8 domain containing 1	0.191933	0.00444333	1.12739	0.172991	1.12739	637.325	565.308
RUNX1	RUNX family transcription factor 1	0.191933	0.00444065	-1.1765	-0.234506	0.849976	744.057	875.387
WDR5B-DT		0.197116	0.00457686	-1.27314	-0.34839	0.78546	94.0017	119.677
BTG1	BTG anti-proliferation factor 1	0.199507	0.00468636	-1.17862	-0.237096	0.848451	20116	23709.1
PLD3	phospholipase D family member 3	0.199507	0.00467966	1.17183	0.228763	1.17183	968.405	826.404
PLOD3	procollagen-lysine,2-oxoglutarate 5-dioxygenase 3	0.199507	0.00466096	1.18764	0.248103	1.18764	403.002	339.328
SPOPL	speckle type BTB/POZ protein like	0.199507	0.00468719	-1.10832	-0.148368	0.90227	2110.87	2339.51
ENSG00000287168		0.201368	0.00475858	1.4164	0.502227	1.4164	41.8273	29.5307
WNT2B	Wnt family member 6	0.201368	0.0047491	1.60053	0.678549	1.60053	42.7295	26.6971
CD1C	CD1c molecule	0.20238	0.00480079	-1.47959	-0.565197	0.675863	1350.11	1997.6
ZNF800	zinc finger protein 800	0.20238	0.00481029	-1.12102	-0.164816	0.892042	2218.66	2487.17
PLGLB1	plasminogen like B2	0.209092	0.0049842	-1.82751	-0.869878	0.547193	14.3777	26.2754
MAP1S	microtubule associated protein 1S	0.209881	0.00501742	1.1677	0.223666	1.1677	538.778	461.403
MIRLET7A1HG	MiRlet-7a-1/Let-7f-1/Let-7d cluster host gene	0.211478	0.00507012	-1.29492	-0.372864	0.772248	217.544	281.702
VAV2	vav guanine nucleotide exchange factor 2	0.211671	0.0050893	1.12803	0.173807	1.12803	2512.16	2227.03
TENM4	teneurin transmembrane protein 4	0.211803	0.00510701	-3.09878	-1.6317	0.322708	27.8366	86.2594
LINC01619	long intergenic non-protein coding RNA 1619	0.21356	0.00517317	-1.46084	-0.546794	0.68454	137.046	200.202
LNPEP	leucyl and cystinyl aminopeptidase	0.21356	0.00517929	-1.11563	-0.157853	0.896358	10516.9	11732.9
TTC26	tetratricopeptide repeat domain 26	0.21356	0.0051934	-1.22704	-0.295185	0.814968	80.1503	98.3478
ENSG00000269951		0.213831	0.00521468	-1.37386	-0.458238	0.727875	72.8008	100.018
DOK3	docking protein 3	0.214432	0.00524405	1.25263	0.324955	1.25263	804.051	641.893
CCL4	C-C motif chemokine ligand 4	0.214529	0.00526116	-2.31145	-1.2088	0.432629	22.9701	53.0942
DIABLO	diablo IAP-binding mitochondrial protein	0.214992	0.00538339	-1.39331	-0.478512	0.717717	155.146	216.166
ENSG00000273797		0.214992	0.00538331	-1.52912	-0.612703	0.65397	25.2952	38.6794
FAHD2B	fumarylacetoacetate hydrolase domain containing 2B	0.214992	0.00537511	1.2925	0.37016	1.2925	93.1207	72.0472
GABPB1-IT1	GABPB1 intronic transcript	0.214992	0.00536084	-1.21055	-0.275659	0.826073	864.367	1046.36
IGKV1D-39	immunoglobulin kappa variable 1D-39	0.214992	0.00533209	1.96406	0.973837	1.96406	54.7807	27.8916
MACROD1	mono-ADP ribosylhydrolase 1	0.214992	0.00535877	1.49265	0.577875	1.49265	25.8589	17.3242
PRDM8	PR/SET domain 8	0.214992	0.00533117	1.2077	0.272266	1.2077	481.549	398.732
ZYG11A	zyg-11 family member A, cell cycle regulator	0.214992	0.00539068	1.60682	0.684205	1.60682	71.0995	44.2487
PPIP5K2	diphosphoinositol pentakisphosphate kinase 2	0.218896	0.0055036	-1.10281	-0.141187	0.906773	2630.53	2900.98
SOX4	SRY-box transcription factor 4	0.222673	0.00561385	-1.41656	-0.502393	0.705935	270.825	383.64
KDM5B	lysine demethylase 5B	0.223473	0.00566473	-1.14892	-0.200279	0.870382	1362.77	1565.72
WBP2NL	WBP2 N-terminal like	0.223473	0.00565633	-1.38494	-0.469823	0.722053	56.4676	78.2042
IGLVI-70	immunoglobulin lambda variable (I)-70 (pseudogene)	0.226717	0.00576594	2.26152	1.17729	2.26152	342.233	151.329
TRA2B	transformer 2 beta homolog	0.226717	0.00577811	-1.17385	-0.231242	0.851901	7954.57	9337.43
GDPD5	glycerophosphodiester phosphodiesterase domain containing 5	0.22797	0.00585704	1.41041	0.496116	1.41041	538.278	381.646
HIF1A	hypoxia inducible factor 1 subunit alpha	0.22797	0.00585004	-1.12058	-0.164247	0.892394	3426.35	3839.51
UBE2W	ubiquitin conjugating enzyme E2 W	0.22797	0.00584257	-1.16658	-0.222287	0.857205	1259.53	1469.35
BMP3	bone morphogenetic protein 3	0.228404	0.00589708	-1.87011	-0.903122	0.534728	124.769	233.331
LCOR	ligand dependent nuclear receptor corepressor	0.228404	0.00591525	-1.15896	-0.212836	0.862839	3588.31	4158.73
SLC16A10	solute carrier family 16 member 10	0.228404	0.00591368	-1.74923	-0.806722	0.571679	28.9946	50.7183
MLH1	mutL homolog 1	0.229272	0.00595349	-1.09553	-0.131635	0.912797	1154.22	1264.49
CTSA	cathepsin A	0.229285	0.00598245	1.17181	0.228737	1.17181	1089.21	929.512
STAM	signal transducing adaptor molecule	0.229285	0.00598531	-1.14185	-0.191367	0.875775	438.597	500.81
PPP1R35	protein phosphatase 1 regulatory subunit 35	0.231475	0.00605839	1.21692	0.283239	1.21692	355.099	291.801
IGLV3-1	immunoglobulin lambda variable 3-1	0.232215	0.00610729	1.66108	0.732118	1.66108	2972.46	1789.48
MPZL1	myelin protein zero like 1	0.232215	0.00610966	1.33331	0.415017	1.33331	883.496	662.632
ENSG00000279555		0.232721	0.00615955	-1.61432	-0.690931	0.619454	36.1332	58.3308
PDCL3P5	PDCL3 pseudogene 5	0.232721	0.00617093	-1.57122	-0.651886	0.636448	27.039	42.4842
PTGER4	prostaglandin E receptor 4	0.232721	0.00616022	-1.41244	-0.498189	0.707995	509.498	719.635
ADAM8	ADAM metallopeptidase domain 9	0.234375	0.00624699	1.29217	0.3698	1.29217	3015.08	2333.34
MED17	mediator complex subunit 17	0.234375	0.00623459	-1.26395	-0.337937	0.791172	539.615	682.045
ENSG00000280828		0.236953	0.006332	-1.61195	-0.688803	0.620369	13.3328	21.4917
ANKRD44-IT1	ANKRD44 intronic transcript 1	0.240619	0.00647955	-1.5022	-0.587075	0.665691	290.196	435.931
C1orf162	chromosome 1 open reading frame 162	0.240619	0.00647786	-1.24804	-0.319662	0.801258	918.549	1146.38
PELP1	proline, glutamate and leucine rich protein 1	0.240619	0.00645323	1.09445	0.130205	1.09445	925.716	845.829
BMERB1	bMERB domain containing 1	0.240743	0.00656769	1.67512	0.744267	1.67512	40.9309	24.4346
CHMP5P1	CHMP5 pseudogene 1	0.240743	0.00661517	-1.61092	-0.687881	0.620765	21.1892	34.134
ENSG00000216809		0.240743	0.00650393	-1.32175	-0.402448	0.756573	37.8478	50.0252
HPDL	4-hydroxyphenylpyruvate dioxygenase like	0.240743	0.00660494	-1.7556	-0.811961	0.569607	13.5454	23.7803
MON1B	MON1 homolog B, secretory trafficking associated	0.240743	0.00658846	1.10273	0.141081	1.10273	1330.39	1206.45
PRICKLE2	prickle planar cell polarity protein 2	0.240743	0.00656817	1.63029	0.705132	1.63029	180.926	110.978
RNY1P16	RNA, Ro-associated Y1 pseudogene 16	0.240743	0.0066145	-1.68177	-0.749978	0.594613	13.5626	22.8091
RPS2P55	ribosomal protein S2 pseudogene 55	0.240743	0.0065578	1.91372	0.936376	1.91372	26.7086	13.9564
ARHGAP24	Rho GTPase activating protein 6	0.241158	0.00668872	-1.3086	-0.388029	0.764173	2232.71	2921.73
CWC27	CWC27 spliceosome associated cyclophilin	0.241158	0.00666262	-1.13163	-0.178397	0.883684	782.608	885.619
ENKD1	enkurin domain containing 1	0.241158	0.0067674	1.28071	0.356942	1.28071	91.265	71.2614
ENSG00000267397		0.241158	0.00667406	-1.43441	-0.520456	0.697151	21.6376	31.0372
ENSG00000275106		0.241158	0.00677569	-1.47071	-0.556513	0.679944	19.5538	28.7579
KCP	kielin cysteine rich BMP regulator	0.241158	0.00675318	1.58772	0.666959	1.58772	52.4904	33.0602
PNMA1	PNMA family member 1	0.241158	0.00672168	1.22968	0.298286	1.22968	374.695	304.709
RAB34	RAB34, member RAS oncogene family	0.241158	0.00673497	1.41022	0.495922	1.41022	226.02	160.273
ZDHHC18	zinc finger DHHC-type palmitoyltransferase 18	0.241158	0.00672872	1.23814	0.308172	1.23814	615.252	496.917
VIM	vimentin	0.241171	0.0067926	1.22358	0.291103	1.22358	14118.1	11538.4
SAFB	scaffold attachment factor B	0.244486	0.00690279	1.07399	0.102987	1.07399	1958.82	1823.87
TM2D1	TM2 domain containing 1	0.248618	0.00703652	-1.11651	-0.158993	0.89565	562.936	628.523
FRS2	fibroblast growth factor receptor substrate 2	0.249783	0.00712097	-1.14302	-0.192847	0.874878	932.166	1065.48
IGHJ1P	immunoglobulin heavy joining 1P (pseudogene)	0.249783	0.00711045	-1.83276	-0.874019	0.545625	13.7771	25.2502
RNF144A	ring finger protein 207	0.249783	0.0071	1.51279	0.597211	1.51279	111.602	73.772
ZSCAN20	zinc finger and SCAN domain containing 20	0.25178	0.00719519	1.21726	0.283639	1.21726	116.638	95.8202
SSPN	sarcospan	0.252147	0.007223	1.35158	0.434645	1.35158	1524.09	1127.64
NFATC3	nuclear factor of activated T cells 3	0.253366	0.00727532	-1.15926	-0.2132	0.862622	3063.93	3551.88
ENSG00000286162		0.253462	0.0073129	1.26525	0.339418	1.26525	108.381	85.6603
JAK2	Janus kinase 2	0.253462	0.0072997	-1.11306	-0.154534	0.898423	2139.34	2381.22
FAM117A	family with sequence similarity 117 member A	0.25693	0.00743525	1.1278	0.173514	1.1278	1485.81	1317.43
ICAM1	intercellular adhesion molecule 1	0.25693	0.00744826	1.36665	0.450643	1.36665	227.912	166.767
NAA80	N-alpha-acetyltransferase 80, NatH catalytic subunit	0.257843	0.00749245	1.24326	0.314134	1.24326	203.3	163.521
DCHS1	dachsous cadherin-related 1	0.25809	0.00751735	-1.70871	-0.772908	0.585237	42.8154	73.1591
IGLV1-40	immunoglobulin lambda variable 1-40	0.259522	0.0075769	1.60943	0.686547	1.60943	2325.26	1444.78
LINC02390	long intergenic non-protein coding RNA 2390	0.260341	0.00761868	-1.46725	-0.553112	0.681548	47.1705	69.2108
ECPAS	Ecm29 proteasome adaptor and scaffold	0.260961	0.00767268	1.09765	0.134424	1.09765	2583.27	2353.45
ENSG00000260601		0.260961	0.00766994	-1.52823	-0.611858	0.654354	30.7017	46.9191
ENSG00000289027		0.261363	0.00770247	-1.64806	-0.720765	0.606776	14.9206	24.5899
MIR181A1HG	MIR181A1 host gene	0.262706	0.00776009	-1.61098	-0.687937	0.620741	109.838	176.947
CERT1	ceramide transporter 1	0.264566	0.00786955	-1.12897	-0.175011	0.885761	1704.86	1924.74
ELP4	elongator acetyltransferase complex subunit 4	0.264566	0.00785078	-1.15675	-0.210072	0.864494	887.648	1026.78
UBE2E2	ubiquitin conjugating enzyme E2 E2	0.264566	0.00785981	-1.17739	-0.235592	0.849336	502.847	592.047
NEDD9	neural precursor cell expressed, developmentally down-regulated 9	0.265024	0.00790138	-1.12382	-0.168405	0.889826	2444.78	2747.48
RAB33B-AS1	RAB33B antisense RNA 1	0.265497	0.00793372	-1.21326	-0.278885	0.824228	221.649	268.917
ENSG00000286634		0.269108	0.00813407	-1.43515	-0.521206	0.696789	45.2147	64.8901
FAM98C	family with sequence similarity 98 member C	0.269108	0.00813336	1.22175	0.288945	1.22175	411.627	336.916
GBA	glucosylceramidase beta	0.269108	0.00813054	1.16046	0.214702	1.16046	312.062	268.911
IGLV7-46	immunoglobulin lambda variable 7-46	0.269108	0.00807148	1.68679	0.754278	1.68679	867.711	514.416
ZNF296	zinc finger protein 296	0.269108	0.0081233	1.20744	0.271952	1.20744	179.038	148.279
HTRA4	HtrA serine peptidase 4	0.269355	0.00816004	-1.49222	-0.577464	0.670141	38.3194	57.1811
MSANTD4	Myb/SANT DNA binding domain containing 4 with coiled-coils	0.269815	0.00824358	1.12089	0.164644	1.12089	573.194	511.375
OTUD7B	OTU deubiquitinase 7B	0.269815	0.00820831	1.3332	0.414892	1.3332	167.058	125.306
RAB37	RAB37, member RAS oncogene family	0.269815	0.00822184	1.17615	0.234068	1.17615	1449.08	1232.06
ZNF433-AS1	ZNF433 and ZNF878 antisense RNA 1	0.269815	0.00824812	-1.18453	-0.244316	0.844216	147.087	174.229
CPLANE1	ciliogenesis and planar polarity effector complex subunit 1	0.270724	0.00833169	-1.15138	-0.20336	0.868526	862.79	993.396
ENSG00000257094		0.270724	0.00831521	-1.71999	-0.782396	0.5814	13.0806	22.4984
IGLV3-10	immunoglobulin lambda variable 3-10	0.270724	0.00832311	2.35403	1.23514	2.35403	666.349	283.067
FBXL14	F-box and leucine rich repeat protein 14	0.270984	0.00836771	1.16426	0.219418	1.16426	586.688	503.913
LINC02631	long intergenic non-protein coding RNA 2631	0.270984	0.00837692	-1.4764	-0.562084	0.677323	59.1728	87.3628
TBC1D12	TBC1 domain family member 12	0.271799	0.00842829	1.16847	0.224623	1.16847	541.213	463.18
TBXA2R	thromboxane A2 receptor	0.271799	0.00843945	-1.41506	-0.500859	0.706686	80.7554	114.273
GRK5	G protein-coupled receptor kinase 5	0.272132	0.00846848	1.15924	0.213183	1.15924	1337.64	1153.89
DTX4	deltex E3 ubiquitin ligase 4	0.272393	0.00849981	-1.24434	-0.315379	0.80364	1402.54	1745.23
MAD1L1	mitotic arrest deficient 1 like 1	0.272393	0.00853275	-1.31727	-0.397551	0.759146	208.854	275.118
TMUB1	transmembrane and ubiquitin like domain containing 1	0.272393	0.00852512	1.15872	0.212529	1.15872	519.531	448.367
MYBL1	MYB proto-oncogene like 1	0.275468	0.00868499	-1.43084	-0.516857	0.698893	97.6291	139.691
SLC35D2	solute carrier family 35 member D2	0.275468	0.00865554	1.25642	0.329317	1.25642	116.448	92.6822
ZNF135	zinc finger protein 135	0.275468	0.00868583	-1.30326	-0.38212	0.767309	217.317	283.219
XACT	X active specific transcript	0.276529	0.00873829	-1.51322	-0.597621	0.660843	162.885	246.481
KLHL6	kelch like family member 6	0.277257	0.00878033	1.12194	0.165997	1.12194	2789.09	2485.95
BASP1	brain abundant membrane attached signal protein 1	0.277761	0.00888427	1.14377	0.193791	1.14377	1496.42	1308.33
DAXX	death domain associated protein	0.277761	0.0088831	1.12354	0.168049	1.12354	2179.2	1939.58
FAM50B	family with sequence similarity 50 member B	0.277761	0.00888183	1.31379	0.393731	1.31379	192.803	146.754
HTATSF1P2	HIV-1 Tat specific factor 1 pseudogene 2	0.277761	0.00889172	2.32313	1.21607	2.32313	25.0664	10.7899
SLC12A7	solute carrier family 12 member 7	0.277761	0.00881901	1.66428	0.734902	1.66428	767.347	461.067
TAS2R63P	taste 2 receptor member 63 pseudogene	0.278206	0.00892506	-1.62932	-0.70427	0.613753	13.3055	21.6789
KLF3	Kruppel like factor 3	0.278259	0.00894589	-1.16939	-0.22576	0.855144	2572.64	3008.43
DNAJC3-DT	DNAJC3-divergent transcript	0.280317	0.00911042	-1.32633	-0.407441	0.75396	29.7689	39.4834
MTM1	myotubularin 1	0.280317	0.00909199	-1.11201	-0.153164	0.899276	1233.94	1372.15
PITPNM2	phosphatidylinositol transfer protein membrane associated 2	0.280317	0.00909264	-1.28189	-0.358271	0.780099	394.115	505.212
RELB	RELB proto-oncogene, NF-kB subunit	0.280317	0.00912759	1.16332	0.218248	1.16332	1360.84	1169.79
TGIF2	TGFB induced factor homeobox 2	0.280317	0.00906514	1.11213	0.153326	1.11213	1445.88	1300.1
Y_RNA		0.280317	0.00904319	-1.25224	-0.324517	0.798566	864.363	1082.39
CAPN2	calpain 2	0.280932	0.0091669	1.23093	0.299749	1.23093	4261.5	3462.01
ENSG00000290077		0.281737	0.00923189	-1.62332	-0.698949	0.616021	13.0237	21.1416
UGGT2	UDP-glucose glycoprotein glucosyltransferase 2	0.281737	0.00921892	1.4477	0.533763	1.4477	152.246	105.164
BLVRA	biliverdin reductase A	0.283624	0.00931319	1.28663	0.363592	1.28663	132.182	102.736
RASGRP3	RAS guanyl releasing protein 3	0.285098	0.00938119	1.13704	0.185288	1.13704	5279.08	4642.81
RAPGEF5	Rap guanine nucleotide exchange factor 5	0.285458	0.00941263	-1.49567	-0.58079	0.668597	195.792	292.84
MAGI3	membrane associated guanylate kinase, WW and PDZ domain containing 3	0.287149	0.00948812	1.49476	0.579912	1.49476	46.9445	31.4061
CCSER2	coiled-coil serine rich protein 2	0.287529	0.00953389	1.10954	0.149966	1.10954	1621.36	1461.29
DHX38	DEAH-box helicase 38	0.287529	0.00955995	1.11968	0.16309	1.11968	1943.67	1735.91
NOD2	nucleotide binding oligomerization domain containing 2	0.287529	0.00955683	1.67838	0.747067	1.67838	117.249	69.8583
ENSG00000258944		0.289008	0.00962898	-1.42476	-0.51072	0.701872	23.0452	32.8339
PSME4	proteasome activator subunit 4	0.291572	0.00973441	-1.17253	-0.229624	0.852857	2397.65	2811.31
LTBP4	latent transforming growth factor beta binding protein 4	0.291582	0.00975477	1.30713	0.386408	1.30713	441.379	337.669
IGLV3-25	immunoglobulin lambda variable 3-25	0.292638	0.00981749	1.81347	0.858752	1.81347	1880.85	1037.16
PRKAG1	protein kinase AMP-activated non-catalytic subunit gamma 1	0.292638	0.00984139	-1.32993	-0.411353	0.751918	48.2036	64.1075
RPS6KA6	ribosomal protein S6 kinase A6	0.292638	0.00985042	1.58232	0.662038	1.58232	96.1336	60.755
CDAN1	codanin 1	0.292674	0.00989784	1.14237	0.192034	1.14237	564.735	494.352
ENSG00000280381		0.292674	0.00987791	-1.59868	-0.67688	0.625517	30.2477	48.3563
ENSG00000289378		0.292674	0.00995216	-1.28255	-0.359018	0.779695	44.3017	56.8192
H3-3B	H3.3 histone A	0.292674	0.00994054	-1.21142	-0.2767	0.825477	13673.1	16563.9
SNHG5	small nucleolar RNA host gene 5	0.292674	0.00991754	-1.21346	-0.279126	0.82409	1093.77	1327.25
C3orf33	chromosome 3 open reading frame 33		0.00400174	1.63396	0.708374	1.63396	14.3517	8.78338
EGLN3	egl-9 family hypoxia inducible factor 3		0.00651266	-1.77488	-0.82772	0.563419	10.8728	19.2978
ENSG00000261219			0.00434345	-1.88954	-0.918037	0.529229	5.00989	9.46639
ENSG00000261553			0.00518207	-1.88481	-0.914422	0.530557	7.97463	15.0307
ENSG00000273017			0.00854013	-1.75538	-0.811787	0.569676	5.56382	9.76664
ENSG00000278356			0.00558642	-1.72841	-0.789442	0.578568	10.0885	17.437
ENSG00000280227			0.000191853	-2.64439	-1.40293	0.378159	2.9781	7.87524
ENSG00000284747			0.00123014	1.71662	0.779571	1.71662	19.4333	11.3207
ENSG00000288982			0.00273734	-1.70181	-0.767073	0.587609	9.7615	16.6123
ENSG00000289046			0.006386	-1.78576	-0.836538	0.559986	5.87554	10.4923
LRRC75B	leucine rich repeat containing 75B		0.00263757	1.90144	0.927094	1.90144	14.4299	7.58894
MIR3142HG	MIR3142 host gene		0.00958815	1.77365	0.826722	1.77365	18.0626	10.1839
MT-TI	tRNA		0.00752661	-1.77894	-0.831018	0.562132	10.6031	18.8623
PHKA1P1	phosphorylase kinase regulatory subunit alpha 1 pseudogene		0.000225901	-1.7982	-0.846551	0.556113	9.85791	17.7265
PHLDB1	pleckstrin homology like domain family B member 1		0.00463848	2.09208	1.06493	2.09208	12.6496	6.04641
POGLUT2P1	POGLUT2 pseudogene 1		0.00686491	-1.78001	-0.831886	0.561794	7.2255	12.8615
RNPS1P1	RNA binding protein with serine rich domain 1 pseudogene 1		0.00355902	-1.87617	-0.907788	0.533002	5.09583	9.56063
RPS29P14	ribosomal protein S29 pseudogene 14		0.00166345	-2.32922	-1.21985	0.429328	4.4111	10.2744
SNORA70E	small nucleolar RNA, H/ACA box 70E		0.00123246	-1.96034	-0.971106	0.510115	8.4096	16.4857
TMEM86A	transmembrane protein 86A		0.00229025	-1.94705	-0.961288	0.513598	8.73033	16.9984
TUBB4A	tubulin beta 4A class IVa		0.00132364	1.69002	0.757042	1.69002	19.701	11.6573
WNT6	Wnt family member 2B		0.00596792	1.64569	0.718696	1.64569	15.7212	9.5529
XPNPEP2	X-prolyl aminopeptidase 2		0.00769808	-1.68045	-0.748848	0.595079	7.47491	12.5612
ZBED9	zinc finger BED-type containing 9		0.00574833	1.77565	0.828344	1.77565	19.739	11.1165
Bold font- 313 DEGs involved in B cell differentiation to memory cells. Red font- false discovery rate (FDR) < 5% (n=83). Highlighted genes in grey- overlapped with B cell smoking associated CpGs.

## Sheet: TS9 B cell DEGs Bnv adj
Table S9. Differentially expressed genes in smokers's B cells after adjustment with naïve B cell proportion (n=419).
Feature ID	Entrez Gene Name	FDR step up (SM vs. NS)	P-value (SM vs. NS)	Ratio (SM vs. NS)	Log2(Ratio) (SM vs. NS)	Fold change (SM vs. NS)	LSMean(SM) (SM vs. NS)	LSMean(NS) (SM vs. NS)
GPR15	G protein-coupled receptor 15	4.45451e-23	2.70396e-27	11.9509	3.57905	11.9509	4202.88	351.679
HOMER3	homer scaffold protein 3	1.76946e-05	2.14819e-09	2.16719	1.11583	2.16719	184.325	85.0524
GPR55	G protein-coupled receptor 55	5.51823e-05	1.0049e-08	1.98324	0.98786	1.98324	203.554	102.637
EGR3	early growth response 3	0.00592656	1.60491e-06	0.511132	-0.968233	-1.95644	64.9533	127.077
MGAT3	beta-1,4-mannosyl-glycoprotein 4-beta-N-acetylglucosaminyltransferase	0.00592656	1.79876e-06	1.76293	0.817972	1.76293	1455.15	825.42
STOX1	storkhead box 1	0.00654067	2.38218e-06	5.1373	2.36101	5.1373	51.4713	10.0191
N4BP3	NEDD4 binding protein 3	0.00695361	2.95467e-06	1.35933	0.442893	1.35933	1031.27	758.658
ENSG00000289523		0.00944634	4.58727e-06	0.518605	-0.947291	-1.92825	17.5874	33.9128
SPATA20	spermatogenesis associated 20	0.0119707	6.53979e-06	2.68642	1.42568	2.68642	562.604	209.425
ARHGAP6	Rho GTPase activating protein 6	0.02166	1.41445e-05	2.09068	1.06398	2.09068	107.584	51.4588
RPUSD2	RNA pseudouridine synthase domain containing 2	0.02166	1.51488e-05	1.26349	0.33742	1.26349	448.575	355.028
MAL	mal, T cell differentiation protein	0.02166	1.57776e-05	3.00043	1.58517	3.00043	28.0621	9.3527
GPR132	G protein-coupled receptor 132	0.0257235	2.0299e-05	1.35404	0.437276	1.35404	1379.06	1018.48
ETV7	ETS variant transcription factor 7	0.0300206	2.62688e-05	2.43117	1.28165	2.43117	62.3138	25.6313
PROX1	prospero homeobox 1	0.0300206	2.73345e-05	0.405182	-1.30336	-2.46803	16.9102	41.7349
CECR7	cat eye syndrome chromosome region, candidate 7	0.0302355	2.93655e-05	0.556668	-0.845111	-1.7964	93.8984	168.679
HFE	homeostatic iron regulator	0.0316166	3.66706e-05	1.58137	0.661175	1.58137	172.013	108.775
FRY	FRY microtubule binding protein	0.0316166	3.71338e-05	0.506429	-0.981568	-1.97461	181.835	359.053
INKA1	inka box actin regulator 1	0.0316166	4.05239e-05	1.46844	0.55428	1.46844	212.09	144.433
NFE2L3	NFE2 like bZIP transcription factor 3	0.0316166	4.07514e-05	1.65206	0.72427	1.65206	183.401	111.014
WNT10A	Wnt family member 10A	0.0316166	4.11717e-05	1.83371	0.874767	1.83371	239.077	130.379
LARGE2	LARGE xylosyl- and glucuronyltransferase 2	0.0316166	4.24672e-05	1.36153	0.445229	1.36153	1208.9	887.9
IL23A	interleukin 23 subunit alpha	0.0316166	4.41411e-05	1.53558	0.618781	1.53558	152.527	99.3285
LSR	lipolysis stimulated lipoprotein receptor	0.0330535	4.81538e-05	1.4454	0.531466	1.4454	429.916	297.438
CLNK	cytokine dependent hematopoietic cell linker	0.0337757	5.17553e-05	2.06206	1.04409	2.06206	177.311	85.9873
GRK5	G protein-coupled receptor kinase 5	0.0337757	5.33063e-05	1.26338	0.337289	1.26338	1390.21	1100.39
GALNT6	polypeptide N-acetylgalactosaminyltransferase 6	0.035253	5.92746e-05	1.39846	0.483844	1.39846	533.64	381.59
TCEAL4	transcription elongation factor A like 4	0.035253	5.99177e-05	1.49699	0.582067	1.49699	194.154	129.696
SKP1	S-phase kinase associated protein 1	0.0379095	6.6734e-05	0.732597	-0.448908	-1.36501	815.852	1113.64
NME2	NME/NM23 nucleoside diphosphate kinase 2	0.0391934	7.13733e-05	1.62108	0.696952	1.62108	107.905	66.5639
MIR4451	microRNA 4451	0.0479996	9.03235e-05	0.485769	-1.04166	-2.05859	15.4177	31.7387
DNASE1L3	deoxyribonuclease 1 like 3	0.0513594	9.97634e-05	0.359645	-1.47536	-2.78052	40.0856	111.459
FANCC	FA complementation group C	0.0530188	0.000107057	0.766399	-0.383832	-1.3048	155.816	203.309
ELAPOR1	endosome-lysosome associated apoptosis and autophagy regulator 1	0.0530188	0.000109423	1.92285	0.943245	1.92285	48.5753	25.2621
MIRLET7A1HG	MiRlet-7a-1/Let-7f-1/Let-7d cluster host gene	0.0608386	0.000129255	0.68325	-0.549515	-1.46359	204.547	299.374
CBLB	Cbl proto-oncogene B	0.0735537	0.000170291	0.743597	-0.427407	-1.34481	1141.28	1534.81
LAMP5	lysosomal associated membrane protein family member 5	0.0735537	0.000172838	0.33079	-1.59601	-3.02307	21.0041	63.4969
OR2A1-AS1	OR2A1 antisense RNA 1	0.0735537	0.000173524	1.87086	0.903699	1.87086	42.5258	22.7307
C1orf109	chromosome 1 open reading frame 109	0.0735537	0.000174129	1.25828	0.331448	1.25828	377.874	300.311
LINC01934	long intergenic non-protein coding RNA 1934	0.0884319	0.000217042	0.410695	-1.28386	-2.4349	19.5636	47.6354
CDKN2B-AS1	CDKN2B antisense RNA 1	0.0884319	0.000230044	0.644756	-0.633175	-1.55097	76.0318	117.923
ENSG00000254522		0.0884319	0.000233745	0.522106	-0.937586	-1.91532	20.8243	39.8853
SLC25A38	solute carrier family 25 member 38	0.0884319	0.000236439	1.14351	0.193466	1.14351	1255.54	1097.97
L1CAM	L1 cell adhesion molecule	0.0884319	0.000241239	1.52033	0.604387	1.52033	195.247	128.424
FOXP1	forkhead box P1	0.0884319	0.000243711	0.807721	-0.308071	-1.23805	5913.98	7321.81
RNF113A	ring finger protein 113A	0.0884319	0.000246926	1.22978	0.298405	1.22978	711.673	578.698
RNPS1P1	RNA binding protein with serine rich domain 1 pseudogene 1	0.0903395	0.000257737	0.421221	-1.24735	-2.37405	4.52077	10.7325
AK8	adenylate kinase 8	0.0930163	0.00027102	2.5341	1.34147	2.5341	229.666	90.6304
FIG4	FIG4 phosphoinositide 5-phosphatase	0.0972722	0.000294665	0.853773	-0.228075	-1.17127	2265.5	2653.52
SNORA70E	small nucleolar RNA, H/ACA box 70E	0.0972722	0.000295229	0.417812	-1.25907	-2.39342	7.60323	18.1977
SLC7A7	solute carrier family 7 member 7	0.0982931	0.000304294	0.592655	-0.754735	-1.68732	647.728	1092.92
NCALD	neurocalcin delta	0.0983355	0.000310395	2.62197	1.39065	2.62197	49.8663	19.0186
LTB	lymphotoxin beta	0.100571	0.000323555	1.39633	0.48164	1.39633	11409.9	8171.37
KIF21A	kinesin family member 21A	0.101234	0.000331835	1.75449	0.811053	1.75449	98.5228	56.1546
RN7SKP110	RN7SK pseudogene 110	0.103001	0.000343878	0.582518	-0.779625	-1.71669	49.6369	85.2109
FBXL16	F-box and leucine rich repeat protein 16	0.105489	0.000358593	1.91219	0.935227	1.91219	37.0165	19.3582
TRADD	TNFRSF1A associated via death domain	0.105489	0.000364992	1.26933	0.344069	1.26933	904.156	712.309
ENSG00000216775		0.111808	0.000402767	2.39228	1.25839	2.39228	42.1563	17.6218
CCNK	cyclin K	0.111808	0.000405368	0.716323	-0.481318	-1.39602	347.509	485.128
SHLD3	shieldin complex subunit 3	0.111808	0.000412177	0.741445	-0.431588	-1.34872	112.063	151.142
STEAP3	STEAP3 metalloreductase	0.111808	0.000414002	1.59171	0.670576	1.59171	77.5841	48.7426
HES1	hes family bHLH transcription factor 1	0.11213	0.000422001	0.397432	-1.33122	-2.51615	43.913	110.492
ZEB2	zinc finger E-box binding homeobox 2	0.114533	0.000437996	0.750264	-0.41453	-1.33286	3664.78	4884.66
NFE2L1	NFE2 like bZIP transcription factor 1	0.120267	0.000467225	1.19123	0.252452	1.19123	2093	1757.01
HMGB1P5	high mobility group box 1 pseudogene 5	0.120558	0.000476108	0.644405	-0.633961	-1.55182	87.6175	135.967
ENSG00000288982		0.120558	0.000482993	0.498812	-1.00343	-2.00477	9.02438	18.0918
ENSG00000278356		0.126887	0.000528843	0.464476	-1.10632	-2.15296	9.03785	19.4582
UBE2QL1	ubiquitin conjugating enzyme E2 Q family like 1	0.126887	0.000531977	2.23407	1.15967	2.23407	25.1478	11.2565
ENSG00000277130		0.126887	0.000540336	0.587135	-0.768235	-1.70319	40.862	69.5955
RAET1K	retinoic acid early transcript 1K pseudogene	0.126887	0.00054336	1.80912	0.855285	1.80912	24.9496	13.791
RNU6-1016P	RNA, U6 small nuclear 1016, pseudogene	0.126887	0.000548381	0.533837	-0.90553	-1.87323	18.7291	35.0839
ENSG00000286634		0.126887	0.000555907	0.592469	-0.755189	-1.68785	41.6367	70.2766
CCR10	C-C motif chemokine receptor 10	0.126887	0.000562263	2.71199	1.43935	2.71199	58.8667	21.7061
RGS17P1	regulator of G protein signaling 17 pseudogene 1	0.139818	0.000628054	0.611706	-0.709089	-1.63477	60.7671	99.3402
SKOR1	SKI family transcriptional corepressor 1	0.144674	0.000658648	0.555709	-0.847599	-1.7995	20.2347	36.4123
COBLL1	cordon-bleu WH2 repeat protein like 1	0.146226	0.000684888	0.809936	-0.304121	-1.23467	5317.41	6565.22
PELP1	proline, glutamate and leucine rich protein 1	0.146226	0.00070472	1.1326	0.179643	1.1326	940.277	830.191
RARG	retinoic acid receptor gamma	0.146226	0.000705447	1.35195	0.435046	1.35195	181.59	134.317
ENSG00000289145		0.146226	0.000714243	0.705173	-0.503952	-1.41809	172.767	244.999
PRXL2B	peroxiredoxin like 2B	0.146226	0.000722083	1.21964	0.28646	1.21964	220.831	181.062
TICAM1	toll like receptor adaptor molecule 1	0.146226	0.0007258	1.3066	0.385818	1.3066	329.686	252.324
ZNF775	zinc finger protein 775	0.146226	0.000735974	1.33759	0.419631	1.33759	150.811	112.749
ZSCAN16	zinc finger and SCAN domain containing 16	0.146226	0.00073672	1.21944	0.286222	1.21944	251.466	206.214
C3orf20	chromosome 3 open reading frame 20	0.149323	0.000761387	0.471983	-1.08319	-2.11872	9.28587	19.6742
ENSG00000280227		0.150762	0.00077788	0.361451	-1.46813	-2.76663	2.91997	8.07848
TASL	TLR adaptor interacting with endolysosomal SLC15A4	0.152851	0.000797934	1.29828	0.376605	1.29828	1094.02	842.669
C3orf33	chromosome 3 open reading frame 33	0.152908	0.00081361	1.91861	0.940059	1.91861	15.3277	7.98899
CPAMD8	C3 and PZP like alpha-2-macroglobulin domain containing 8	0.152908	0.000816795	2.10702	1.07521	2.10702	45.901	21.7848
SGF29	SAGA complex associated factor 29	0.153088	0.000838597	1.218	0.284511	1.218	507.477	416.649
C16orf54	chromosome 16 open reading frame 54	0.153088	0.00083863	1.20912	0.273963	1.20912	4470.68	3697.45
ENSG00000253586		0.153088	0.000845636	0.396873	-1.33325	-2.5197	7.22371	18.2016
MTARC2	mitochondrial amidoxime reducing component 2	0.154545	0.000863066	1.66926	0.739211	1.66926	152.813	91.5452
ENSG00000279977		0.154942	0.000874686	0.462835	-1.11143	-2.1606	12.3671	26.7204
NFKB2	nuclear factor kappa B subunit 2	0.156667	0.000894298	1.29952	0.377978	1.29952	3671.98	2825.65
ITGAL	integrin subunit alpha L	0.156667	0.000903446	1.17024	0.2268	1.17024	3532.8	3018.88
PDF	peptide deformylase, mitochondrial	0.157851	0.000933367	1.60576	0.683253	1.60576	37.7085	23.4833
AICDA	activation induced cytidine deaminase	0.157851	0.000949054	1.97914	0.984873	1.97914	51.719	26.1321
ENSG00000287124		0.157851	0.000952932	0.594608	-0.749988	-1.68178	63.1992	106.287
GCSAM	germinal center associated signaling and motility	0.157851	0.000957958	1.42491	0.51087	1.42491	1075.58	754.84
ENSG00000279792		0.157851	0.000958182	0.558669	-0.839935	-1.78997	36.319	65.01
TOMM34	translocase of outer mitochondrial membrane 34	0.162443	0.000995915	1.20927	0.274135	1.20927	527.041	435.834
ZNF419	zinc finger protein 419	0.164855	0.00102071	1.20447	0.268398	1.20447	444.742	369.243
LINC01619	long intergenic non-protein coding RNA 1619	0.174616	0.00109876	0.603173	-0.729355	-1.6579	128.421	212.909
ZMAT3	zinc finger matrin-type 3	0.174616	0.00111547	0.809734	-0.30448	-1.23497	1204.47	1487.49
SRGAP2	SLIT-ROBO Rho GTPase activating protein 2	0.174616	0.00112159	0.805262	-0.312471	-1.24183	570.014	707.861
RBM44	RNA binding motif protein 44	0.174616	0.00112355	0.646419	-0.629459	-1.54699	32.9185	50.9245
ENSG00000289046		0.181038	0.00117586	0.455453	-1.13463	-2.19562	5.29579	11.6275
JSRP1	junctional sarcoplasmic reticulum protein 1	0.182722	0.00121296	2.04593	1.03276	2.04593	64.6196	31.5844
ZNF304	zinc finger protein 304	0.182722	0.00121645	1.22412	0.291745	1.22412	676.781	552.871
CGAS	cyclic GMP-AMP synthase	0.182722	0.00123016	1.21165	0.276974	1.21165	706.805	583.34
FA2H	fatty acid 2-hydroxylase	0.182722	0.00123326	0.648464	-0.624901	-1.54211	37.6617	58.0783
GPCPD1	glycerophosphocholine phosphodiesterase 1	0.182722	0.00124459	0.814789	-0.295501	-1.22731	3082.82	3783.58
HPDL	4-hydroxyphenylpyruvate dioxygenase like	0.182722	0.00125372	0.471079	-1.08596	-2.12279	12.2845	26.0774
SLC46A1	solute carrier family 46 member 1	0.182722	0.00127479	1.30445	0.383442	1.30445	127.261	97.5594
MED17	mediator complex subunit 17	0.182722	0.00127689	0.730827	-0.452398	-1.36831	518.775	709.847
DUX4L50	double homeobox 4 like 50	0.182722	0.00128662	1.5042	0.588998	1.5042	70.8196	47.0812
RASGRP3	RAS guanyl releasing protein 3	0.183792	0.00131588	1.19632	0.258599	1.19632	5404.7	4517.79
IGLC7	immunoglobulin lambda constant 7	0.183792	0.00131647	2.16633	1.11525	2.16633	276.414	127.596
GTF2H2B	general transcription factor IIH subunit 2B (pseudogene)	0.188842	0.00136867	0.414394	-1.27092	-2.41316	32.2907	77.9227
ZNF552	zinc finger protein 552	0.188842	0.00137556	1.22484	0.292589	1.22484	229.699	187.534
OGFRP1	opioid growth factor receptor pseudogene 1	0.19615	0.0014407	1.44537	0.531442	1.44537	58.7095	40.619
TINCR	TINCR ubiquitin domain containing	0.20067	0.00151406	0.459298	-1.1225	-2.17723	5.48985	11.9527
ADAM17	ADAM metallopeptidase domain 17	0.20067	0.00153548	0.858748	-0.219693	-1.16449	1915.33	2230.38
ACKR3	Atypical Chemokine Receptor 3	0.20067	0.00155774	1.54696	0.629439	1.54696	57.1278	36.929
PTS	6-pyruvoyltetrahydropterin synthase	0.20067	0.00157079	0.8	-0.321928	-1.25	235.272	294.09
ENSG00000287837		0.20067	0.00157369	0.600446	-0.735895	-1.66543	65.7945	109.576
ENSG00000276853		0.20067	0.00157728	0.67146	-0.574627	-1.48929	50.9461	75.8736
FAM50B	family with sequence similarity 50 member B	0.20067	0.00157878	1.45417	0.540198	1.45417	201.795	138.77
TRMT1L	tRNA methyltransferase 1 like	0.20067	0.00158488	1.19684	0.259232	1.19684	1435.91	1199.75
FGF9	fibroblast growth factor 9	0.20067	0.00159052	2.22908	1.15645	2.22908	53.3699	23.9426
HNRNPA3	heterogeneous nuclear ribonucleoprotein A3	0.20067	0.00159571	0.829342	-0.269961	-1.20578	2229.58	2688.37
GPR25	G protein-coupled receptor 25	0.20509	0.00164331	0.423336	-1.24013	-2.36219	17.2391	40.7221
RSPH4A	radial spoke head component 4A	0.206076	0.00166372	0.48163	-1.054	-2.07628	7.97072	16.5495
ENSG00000279663		0.206413	0.00167897	0.518204	-0.948408	-1.92974	26.9404	51.988
EML4-AS1	EML4 antisense RNA 1	0.207031	0.00169979	0.665823	-0.58679	-1.5019	80.8885	121.487
ENSG00000279416		0.207031	0.00170913	0.526957	-0.924243	-1.89769	9.81205	18.6202
THNSL1	threonine synthase like 1	0.207425	0.00172498	1.3399	0.42213	1.3399	247.113	184.426
AUTS2	activator of transcription and developmental regulator AUTS2	0.217065	0.00182034	0.708492	-0.497177	-1.41145	471.174	665.039
ANKRD49P1	ANKRD49 pseudogene 1	0.217065	0.00183149	0.626395	-0.674854	-1.59644	40.0525	63.9413
CERS4	ceramide synthase 4	0.217199	0.00187633	1.26432	0.338363	1.26432	1210.3	957.271
ZNF786	zinc finger protein 786	0.217199	0.00189988	1.18726	0.247636	1.18726	439.065	369.814
FAM214A	family with sequence similarity 214 member A	0.217199	0.00191412	0.814763	-0.295547	-1.22735	2327.12	2856.19
TRPS1	transcriptional repressor GATA binding 1	0.217199	0.00193341	0.805944	-0.311248	-1.24078	669.729	830.987
SAFB	scaffold attachment factor B	0.217199	0.00194548	1.09791	0.134765	1.09791	1978.86	1802.38
ENSG00000261544		0.217199	0.00194587	0.578182	-0.790404	-1.72956	32.2872	55.8426
ENSG00000279202		0.217199	0.00194863	0.588219	-0.765575	-1.70005	58.6727	99.7463
CD1C	CD1c molecule	0.217199	0.00195017	0.612531	-0.707145	-1.63257	1283.46	2095.34
SV2B	synaptic vesicle glycoprotein 2B	0.217199	0.00196301	2.50432	1.32442	2.50432	19.7211	7.87484
HTRA2	HtrA serine peptidase 2	0.217199	0.00196447	1.20486	0.26886	1.20486	831.61	690.216
ARHGAP24	Rho GTPase activating protein 24	0.220969	0.00201198	0.703947	-0.506461	-1.42056	2143.68	3045.23
PDE3B	phosphodiesterase 3B	0.222849	0.00205504	1.60945	0.686564	1.60945	484.965	301.324
IFNAR2	interferon alpha and beta receptor subunit 2	0.222849	0.00206572	0.758777	-0.398253	-1.31791	697.55	919.309
GALNTL6	polypeptide N-acetylgalactosaminyltransferase like 6	0.222849	0.00206968	0.419964	-1.25166	-2.38116	38.7721	92.3223
RASGEF1A	RasGEF domain family member 1A	0.223618	0.00211625	1.76774	0.821906	1.76774	37.3236	21.1137
ENC1	ectodermal-neural cortex 1	0.223618	0.00211733	0.612779	-0.706562	-1.63191	315.44	514.77
TAS2R13	taste 2 receptor member 13	0.223618	0.00211755	0.454454	-1.13779	-2.20044	14.4104	31.7093
DOK1	docking protein 1	0.226958	0.00216295	1.24842	0.320106	1.24842	730.032	584.764
LINC02631	long intergenic non-protein coding RNA 2631	0.227309	0.00218009	0.595541	-0.747727	-1.67915	55.4311	93.0769
MAPK11	mitogen-activated protein kinase 11	0.227766	0.00221217	1.66855	0.738598	1.66855	147.611	88.4662
TMEM79	transmembrane protein 79	0.227766	0.00221985	1.22556	0.293435	1.22556	181.804	148.344
MYH10	myosin heavy chain 10	0.227766	0.00222595	0.53952	-0.890251	-1.8535	15.0804	27.9516
LINC02033	long intergenic non-protein coding RNA 2033	0.22822	0.00224424	0.572111	-0.805633	-1.74791	25.5856	44.7215
PELO	pelota mRNA surveillance and ribosome rescue factor	0.228477	0.00226064	1.4484	0.534463	1.4484	218.022	150.526
ENSG00000272918		0.229605	0.00229314	0.626928	-0.673628	-1.59508	49.4268	78.8398
MICA	MHC class I polypeptide-related sequence A	0.229605	0.00231273	1.31982	0.400346	1.31982	288.92	218.908
TENM4	teneurin transmembrane protein 4	0.229605	0.00232393	0.23763	-2.07321	-4.20823	23.5203	98.9788
PRKAG1	protein kinase AMP-activated non-catalytic subunit gamma 1	0.229605	0.00232755	0.680784	-0.55473	-1.46889	45.9209	67.4529
HPS5	HPS5 biogenesis of lysosomal organelles complex 2 subunit 2	0.233531	0.00239554	1.16081	0.215134	1.16081	2358.19	2031.5
MARCKSL1	MARCKS like 1	0.233531	0.00240695	1.36088	0.444538	1.36088	1478.51	1086.44
WDR53	WD repeat domain 53	0.233531	0.002449	1.2607	0.334228	1.2607	217.689	172.673
BBS12	Bardet-Biedl syndrome 12	0.233531	0.00245079	1.35616	0.439532	1.35616	103.575	76.3735
TNRC18P1	trinucleotide repeat containing 18 pseudogene 1	0.233531	0.00245103	0.614379	-0.702798	-1.62766	183.414	298.536
ACAP2-IT1	ACAP2 intronic transcript 1	0.233531	0.00245241	0.551655	-0.858161	-1.81273	34.1851	61.9683
ZNF618	zinc finger protein 618	0.237043	0.002535	0.652736	-0.615429	-1.53201	60.2988	92.3785
RFC3	replication factor C subunit 3	0.237043	0.00254403	0.810848	-0.302497	-1.23328	229.493	283.028
CD82	CD82 molecule	0.237043	0.00254852	1.21934	0.286097	1.21934	3124.62	2562.56
POLR1H	RNA polymerase I subunit H	0.237043	0.00254989	1.17152	0.228381	1.17152	393.801	336.146
MFSD10	major facilitator superfamily domain containing 10	0.237043	0.00256122	1.29351	0.371288	1.29351	1127.6	871.736
EXO5	exonuclease 5	0.241546	0.00267324	1.22778	0.296049	1.22778	187.518	152.73
DNM1	dynamin 1	0.241546	0.00267369	2.6119	1.3851	2.6119	21.7095	8.31178
ZNF574	zinc finger protein 574	0.241546	0.00267705	1.2465	0.317885	1.2465	477.833	383.339
TJP2	tight junction protein 2	0.241546	0.00268013	0.494985	-1.01454	-2.02026	7.9273	16.0152
CERT1	ceramide transporter 1	0.241546	0.00268319	0.854071	-0.227572	-1.17086	1675.24	1961.48
RPSAP6	ribosomal protein SA pseudogene 6	0.241936	0.00270221	0.593557	-0.752542	-1.68476	24.819	41.814
ZNF703	zinc finger protein 703	0.243857	0.00273847	0.565415	-0.822618	-1.76861	16.9799	30.0309
ENSG00000232891	--	0.24431	0.00275838	0.642661	-0.63787	-1.55603	91.4641	142.321
MRPL20-AS1	MRPL20 antisense RNA 1	0.24785	0.00281625	1.21114	0.276363	1.21114	508.999	420.265
MTND5P5	MT-ND5 pseudogene 5	0.24785	0.00282844	0.609138	-0.715159	-1.64166	130.34	213.974
NOP14	NOP14 nucleolar protein	0.248329	0.00286205	1.10487	0.143881	1.10487	1374.79	1244.3
WEE2-AS1	WEE2 antisense RNA 1	0.248329	0.00286405	0.538035	-0.894228	-1.85862	21.3852	39.7468
ENSG00000242539		0.250165	0.00290042	0.59784	-0.742168	-1.67269	46.2043	77.2854
EEF1A1P3	eukaryotic translation elongation factor 1 alpha 1 pseudogene 3	0.250809	0.00293898	0.600824	-0.734985	-1.66438	71.3071	118.682
ENSG00000283994		0.250809	0.00295962	0.666199	-0.585975	-1.50105	75.5633	113.425
RNF207	ring finger protein 207	0.250809	0.00298139	2.29656	1.19947	2.29656	31.3344	13.6441
PHKA1P1	phosphorylase kinase regulatory subunit alpha 1 pseudogene	0.250809	0.0029914	0.573312	-0.802608	-1.74425	9.98719	17.4202
PTPN12	protein tyrosine phosphatase non-receptor type 12	0.250809	0.00302713	0.77862	-0.36101	-1.28432	521.448	669.708
ENSG00000271533		0.250809	0.00303694	0.617165	-0.696272	-1.62031	163.313	264.617
ENSG00000286314		0.250809	0.00303843	0.59621	-0.746109	-1.67726	39.4163	66.1114
CTSH	cathepsin H	0.250809	0.00304367	1.21912	0.285843	1.21912	4857.27	3984.23
NR4A1	nuclear receptor subfamily 4 group A member 1	0.250809	0.00308277	0.418556	-1.25651	-2.38917	231.645	553.439
ENSG00000261270		0.250809	0.00308389	0.683183	-0.549656	-1.46374	100.614	147.273
ENSG00000286835		0.250809	0.00309448	0.587268	-0.767908	-1.7028	16.936	28.8385
MIR4639	microRNA 4639	0.250809	0.0030976	0.483911	-1.04719	-2.0665	7.09709	14.6661
MRM1	mitochondrial rRNA methyltransferase 1	0.250809	0.00310581	1.36182	0.445537	1.36182	220.48	161.901
CDK5R1	cyclin dependent kinase 5 regulatory subunit 1	0.252406	0.00314091	0.692407	-0.530308	-1.44424	173.47	250.532
SLC38A11	solute carrier family 38 member 11	0.252768	0.00317657	0.51441	-0.959009	-1.94397	227.079	441.436
LTA	lymphotoxin alpha	0.252768	0.00317943	1.49615	0.581252	1.49615	136.005	90.9035
ENSG00000286787		0.252768	0.00320601	0.565165	-0.823257	-1.7694	23.0533	40.7904
NOP56	NOP56 ribonucleoprotein	0.252768	0.00321716	1.17181	0.228741	1.17181	2217.01	1891.95
CTTNBP2NL	CTTNBP2 N-terminal like	0.252768	0.00322212	1.78893	0.839096	1.78893	48.026	26.8462
ENSG00000254325		0.253823	0.00326473	0.617688	-0.69505	-1.61894	182.955	296.193
VASH1	vasohibin 1	0.253823	0.00327409	1.96426	0.973989	1.96426	61.703	31.4128
TRAK1	trafficking kinesin protein 1	0.253823	0.00328222	0.888997	-0.169749	-1.12486	4261.63	4793.75
ENSG00000286162		0.253823	0.00330104	1.34561	0.428259	1.34561	111.402	82.7893
MFN1	mitofusin 1	0.253823	0.003315	0.855055	-0.225911	-1.16952	2579.19	3016.41
ENSG00000245025		0.253823	0.00332802	1.36046	0.444095	1.36046	174.156	128.013
ENSG00000257509		0.25802	0.0033987	0.500957	-0.997242	-1.99618	9.97795	19.9178
ENSG00000279319		0.258437	0.00341989	0.658543	-0.602651	-1.5185	82.0324	124.567
TRDMT1	tRNA aspartic acid methyltransferase 1	0.258708	0.00343918	0.800884	-0.320335	-1.24862	494.077	616.915
ZNF420	zinc finger protein 420	0.258836	0.00345659	1.17855	0.237013	1.17855	572.937	486.137
ENSG00000261114		0.261707	0.00351211	0.579615	-0.786834	-1.72528	54.7326	94.4292
ENSG00000279796		0.261707	0.00352671	0.564025	-0.826168	-1.77297	21.2643	37.701
ZSWIM3	zinc finger SWIM-type containing 3	0.261903	0.00354525	1.31344	0.393347	1.31344	204.483	155.686
RWDD2B	RWD domain containing 2B	0.266122	0.00361851	1.25621	0.329073	1.25621	298.981	238.003
CNKSR2	connector enhancer of kinase suppressor of Ras 2	0.271184	0.00371637	0.798584	-0.324484	-1.25222	850.838	1065.43
FAM114A2	family with sequence similarity 114 member A2	0.271184	0.00372026	1.18104	0.240056	1.18104	775.598	656.709
PTGER4	prostaglandin E receptor 4	0.275452	0.00380036	0.655139	-0.610127	-1.52639	490.117	748.111
CTNNAL1	catenin alpha like 1	0.275452	0.00381225	0.414571	-1.27031	-2.41213	30.5765	73.7547
ENSG00000276809		0.275861	0.0038386	0.52824	-0.920734	-1.89308	9.57118	18.119
KCNIP2	potassium voltage-gated channel interacting protein 2	0.275861	0.00386539	1.51474	0.599071	1.51474	437.862	289.067
ENSG00000289396		0.275861	0.00386815	0.596883	-0.74448	-1.67537	25.5196	42.7548
TGIF2	TGFB induced factor homeobox 2	0.27658	0.00390397	1.14548	0.19595	1.14548	1465.71	1279.56
CCDC28B	coiled-coil domain containing 28B	0.27658	0.0039118	1.29765	0.375904	1.29765	113.057	87.1246
LYL1	LYL1 basic helix-loop-helix family member	0.277104	0.00394742	1.24751	0.319055	1.24751	1781.44	1428
ENSG00000289521		0.277104	0.00395842	0.612977	-0.706095	-1.63138	17.1528	27.9828
ENSG00000279166		0.277104	0.00398198	0.606815	-0.720671	-1.64795	191.236	315.148
CTPS1	CTP synthase 1	0.277104	0.00400582	0.812369	-0.299793	-1.23097	440.94	542.783
NIF3L1	NGG1 interacting factor 3 like 1	0.277104	0.00400685	1.15801	0.211649	1.15801	461.125	398.204
SOS1	SOS Ras/Rac guanine nucleotide exchange factor 1	0.277104	0.004023	0.865486	-0.208417	-1.15542	2152.82	2487.41
UTS2B	urotensin 2B	0.277104	0.00403697	0.477261	-1.06715	-2.09529	65.9289	138.14
GEN1	GEN1 Holliday junction 5' flap endonuclease	0.277455	0.00406174	0.730974	-0.452107	-1.36804	1157.03	1582.87
PDCL3P5	PDCL3 pseudogene 5	0.277455	0.00411155	0.575214	-0.79783	-1.73848	25.7401	44.7488
FAM238A	family with sequence similarity 238 member A	0.277455	0.00412204	0.673511	-0.570227	-1.48476	36.3663	53.9951
ARVCF	ARVCF delta catenin family member	0.277455	0.00412543	1.55372	0.635729	1.55372	46.8002	30.1213
ZNF784	zinc finger protein 784	0.277455	0.00414692	0.78573	-0.347894	-1.2727	96.5948	122.936
TMEM102	transmembrane protein 102	0.277455	0.00416672	1.33574	0.417634	1.33574	328.657	246.049
MYO1B	myosin IB	0.277455	0.00418987	1.49139	0.576656	1.49139	577.567	387.268
ENSG00000286548		0.277455	0.00419409	0.522794	-0.935687	-1.9128	17.0351	32.5847
ZBTB10	zinc finger and BTB domain containing 10	0.277455	0.00419654	0.735881	-0.442455	-1.35891	1762.53	2395.13
DLEU2	deleted in lymphocytic leukemia 2	0.277455	0.00422295	0.771136	-0.374943	-1.29679	599.192	777.025
PRR5L	proline rich 5 like	0.277455	0.00422734	1.53644	0.619596	1.53644	144.699	94.1781
LINC01191	long intergenic non-protein coding RNA 1191	0.279934	0.00428211	0.536071	-0.899504	-1.86542	23.5475	43.9261
PTK6	protein tyrosine kinase 6	0.280351	0.00432159	1.51682	0.601049	1.51682	35.7675	23.5806
ENSG00000273797		0.280351	0.00433351	0.602249	-0.731568	-1.66044	24.3146	40.373
CYP2T1P	cytochrome P450 family 2 subfamily T member 1, pseudogene	0.280351	0.00433954	1.82827	0.870479	1.82827	18.1457	9.92508
ENSG00000255320		0.284902	0.00442728	1.92824	0.947283	1.92824	19.1291	9.92052
PSME4	proteasome activator subunit 4	0.287682	0.00448793	0.816361	-0.292721	-1.22495	2347.23	2875.23
ENSG00000205041	--	0.288045	0.00451108	0.602393	-0.731223	-1.66005	42.2775	70.1825
ATXN7	ataxin 7	0.288642	0.00454501	0.826054	-0.275693	-1.21058	1621.9	1963.43
MIF4GD	MIF4G domain containing	0.288642	0.00456662	1.15729	0.210746	1.15729	493.059	426.048
LINC01685	long intergenic non-protein coding RNA 1685	0.288642	0.00458152	0.61681	-0.697102	-1.62125	43.0432	69.7836
ENSG00000289963		0.288642	0.00464588	1.44112	0.527192	1.44112	1429.52	991.947
ZDHHC19	zinc finger DHHC-type palmitoyltransferase 19	0.288642	0.00464973	0.585269	-0.772829	-1.70862	18.3972	31.4337
FOXP1-IT1	FOXP1 intronic transcript 1	0.288642	0.00465756	0.637136	-0.650326	-1.56952	156.038	244.905
EGR2	early growth response 2	0.288642	0.00467408	0.537157	-0.896584	-1.86165	55.8449	103.964
TTN	titin	0.288642	0.00468936	0.68174	-0.552706	-1.46683	10605	15555.7
ENSG00000279819		0.288642	0.00469503	0.624213	-0.679889	-1.60202	42.4303	67.974
ENSG00000267397		0.288642	0.00469564	0.643654	-0.635642	-1.55363	20.8471	32.3886
TIMM23B	translocase of inner mitochondrial membrane 23 homolog B	0.290886	0.0047498	0.771035	-0.375131	-1.29696	58.4856	75.8534
RN7SL166P	RNA, 7SL, cytoplasmic 166, pseudogene	0.291264	0.00477366	0.394517	-1.34184	-2.53474	4.36337	11.06
NELFA	negative elongation factor complex member A	0.29208	0.00481509	1.15153	0.203548	1.15153	754.953	655.611
ENSG00000279679		0.29208	0.00482249	0.487887	-1.03538	-2.04965	8.29735	17.0067
ZSCAN2	zinc finger and SCAN domain containing 2	0.294181	0.00488037	1.16433	0.219501	1.16433	295.058	253.414
SETBP1	SET binding protein 1	0.294181	0.00489588	0.853588	-0.228389	-1.17153	2486.47	2912.96
RNF40	ring finger protein 40	0.294181	0.00491544	1.11573	0.157989	1.11573	2160.46	1936.37
TRA2B	transformer 2 beta homolog	0.294181	0.0049575	0.825904	-0.275953	-1.21079	7836.47	9488.35
BASP1	brain abundant membrane attached signal protein 1	0.294181	0.00497347	1.18233	0.241634	1.18233	1519.48	1285.16
ACTA2-AS1	ACTA2 antisense RNA 1	0.294181	0.00497373	0.684319	-0.54726	-1.46131	91.4227	133.597
TNFRSF14-AS1	TNFRSF14 antisense RNA 1	0.294181	0.00498218	1.34313	0.425594	1.34313	241.537	179.832
ENSG00000275056		0.295971	0.0050379	0.599283	-0.738691	-1.66866	23.1418	38.6158
LSM14B	LSM family member 14B	0.295971	0.00504844	1.11053	0.151245	1.11053	986.119	887.973
ENSG00000274315		0.297629	0.00509477	0.643984	-0.634903	-1.55283	19.7635	30.6894
PCBP2	poly(rC) binding protein 2	0.302088	0.00521051	0.85446	-0.226915	-1.17033	1798.4	2104.72
TRERF1	transcriptional regulating factor 1	0.302088	0.00522549	1.44701	0.533073	1.44701	294.919	203.813
KRT18	keratin 18	0.302088	0.00522611	1.56551	0.646634	1.56551	60.1509	38.4225
ENSG00000224029		0.303192	0.00526362	0.511374	-0.967549	-1.95552	14.6145	28.5789
ENSG00000265625		0.306453	0.00533883	0.606995	-0.720242	-1.64746	49.9202	82.2415
ENSG00000236283		0.307477	0.00537535	0.734123	-0.445907	-1.36217	107.777	146.811
ENSG00000260601		0.307774	0.00539921	0.594542	-0.750149	-1.68197	29.2861	49.2583
CCDC106	coiled-coil domain containing 106	0.307901	0.00543923	1.24745	0.318986	1.24745	471.644	378.086
RPS12P27	ribosomal protein S12 pseudogene 27	0.307901	0.00544112	0.552472	-0.856027	-1.81005	13.8615	25.0899
ANTKMT	adenine nucleotide translocase lysine methyltransferase	0.307901	0.00546166	1.29048	0.367903	1.29048	334.169	258.95
SLC16A10	solute carrier family 16 member 10	0.307901	0.00547621	0.513956	-0.960283	-1.94569	27.545	53.5941
ENSG00000261468		0.310807	0.00554675	0.707378	-0.499447	-1.41367	156.688	221.505
SETP21	SET pseudogene 21	0.313685	0.00565442	0.582355	-0.780029	-1.71716	10.8044	18.5529
NECTIN1	nectin cell adhesion molecule 1	0.313685	0.00567943	1.48861	0.573963	1.48861	52.0778	34.9842
HDAC9	histone deacetylase 9	0.313685	0.00569601	0.85615	-0.224065	-1.16802	4445.71	5192.68
MARK1	microtubule affinity regulating kinase 1	0.313685	0.00571548	1.891	0.919147	1.891	70.4708	37.2665
ENSG00000248773		0.313685	0.00573305	0.459824	-1.12085	-2.17474	6.95629	15.1281
FAM117A	family with sequence similarity 117 member A	0.313685	0.00573876	1.15635	0.209583	1.15635	1503.17	1299.92
ENSG00000269951		0.313685	0.0057841	0.692247	-0.53064	-1.44457	71.0498	102.636
CPED1	cadherin like and PC-esterase domain containing 1	0.313685	0.00581594	0.590868	-0.759092	-1.69242	98.3319	166.419
FUCA1	alpha-L-fucosidase 1	0.313685	0.00583793	1.1718	0.228726	1.1718	382.144	326.117
TNFSF9	TNF superfamily member 9	0.313685	0.0058454	0.514221	-0.959538	-1.94469	49.1489	95.5792
ARHGAP44	Rho GTPase activating protein 44	0.313685	0.00587094	0.62519	-0.677634	-1.59951	35.5542	56.8695
ENSG00000279106		0.313685	0.00587173	0.424659	-1.23562	-2.35483	7.80213	18.3727
ADAM9	ADAM metallopeptidase domain 9	0.313685	0.00587448	0.719269	-0.475396	-1.3903	123.778	172.089
ENSG00000259924		0.313685	0.00587777	0.650434	-0.620526	-1.53744	71.6499	110.157
CALHM1	calcium homeostasis modulator 1	0.313685	0.00588374	0.410481	-1.28461	-2.43616	4.70729	11.4677
RPL23AP74	ribosomal protein L23a pseudogene 74	0.322488	0.00606843	2.08402	1.05937	2.08402	13.7219	6.58436
SRGAP2C	SLIT-ROBO Rho GTPase activating protein 2C	0.323205	0.00610154	0.754121	-0.407133	-1.32605	126.115	167.234
KRTAP5-AS1	KRTAP5-1/KRTAP5-2 antisense RNA 1	0.326676	0.0061869	1.79484	0.843855	1.79484	61.8684	34.4702
TRIM32	tripartite motif containing 32	0.327332	0.00621919	1.19829	0.260978	1.19829	392.239	327.332
MBD5	methyl-CpG binding domain protein 5	0.329196	0.00627917	0.802584	-0.317276	-1.24598	812.755	1012.67
EGLN3	egl-9 family hypoxia inducible factor 3	0.329196	0.0063067	0.512481	-0.96443	-1.95129	10.3859	20.2659
CPOX	coproporphyrinogen oxidase	0.329196	0.00631456	1.22703	0.295166	1.22703	332.572	271.039
ENSG00000218730		0.329779	0.00635727	0.661732	-0.595681	-1.51119	54.0245	81.6411
ZRANB2-DT	ZRANB2 divergent transcript	0.329779	0.0064001	0.599683	-0.737728	-1.66755	14.4972	24.1747
ENSG00000258944		0.329779	0.00641362	0.648085	-0.625746	-1.54301	22.1843	34.2306
SLC15A4	solute carrier family 15 member 4	0.329779	0.00641941	1.18111	0.240148	1.18111	1841.16	1558.84
DPYSL2	dihydropyrimidinase like 2	0.329779	0.00643267	1.21535	0.281373	1.21535	1743.07	1434.21
HAR1A	highly accelerated region 1A	0.329779	0.00644585	2.1342	1.0937	2.1342	21.6623	10.15
ENSG00000256981		0.330297	0.00648865	0.584432	-0.774892	-1.71106	40.4198	69.1609
ENSG00000235859		0.330297	0.00649607	0.824983	-0.277564	-1.21215	327.864	397.42
ZBED9	zinc finger BED-type containing 9	0.331985	0.00658994	1.93911	0.955395	1.93911	20.5331	10.5889
DAXX	death domain associated protein	0.331985	0.00659918	1.15212	0.204293	1.15212	2204.8	1913.69
MAP4K5	mitogen-activated protein kinase kinase kinase kinase 5	0.331985	0.00663877	0.899056	-0.153516	-1.11228	1077.45	1198.42
MAPK12	mitogen-activated protein kinase 12	0.331985	0.00666837	1.91431	0.936825	1.91431	77.6801	40.5786
ZC3H12A	zinc finger CCCH-type containing 12A	0.331985	0.0066686	1.18794	0.248457	1.18794	753.223	634.06
ENSG00000289463		0.331985	0.00668385	0.658457	-0.602839	-1.5187	64.6736	98.2199
ENSG00000237788		0.331985	0.00669696	0.614113	-0.703424	-1.62836	32.1175	52.299
NAMPT	nicotinamide phosphoribosyltransferase	0.331985	0.00671981	0.757447	-0.400783	-1.32022	1359.37	1794.68
TCL1A	TCL1 family AKT coactivator A	0.331985	0.00672348	1.26776	0.342279	1.26776	11115.6	8767.91
KDF1	keratinocyte differentiation factor 1	0.331985	0.00673078	1.58678	0.666104	1.58678	39.2417	24.7304
AZIN2	antizyme inhibitor 2	0.332818	0.00678635	2.3407	1.22694	2.3407	10.9648	4.68441
CACNA1C-AS1	CACNA1C antisense RNA 1	0.332818	0.006805	1.76557	0.820131	1.76557	20.1485	11.4119
LPP	LIM domain containing preferred translocation partner in lipoma	0.332818	0.00681171	0.807146	-0.309099	-1.23893	2080.05	2577.04
RNY1P16		0.332818	0.00682849	0.543345	-0.88006	-1.84045	12.9937	23.9143
ENSG00000257094		0.333757	0.00686801	0.522213	-0.937289	-1.91493	12.4177	23.7789
TMEM115	transmembrane protein 115	0.335412	0.00692243	1.15294	0.205315	1.15294	545.03	472.732
SHISA8	shisa family member 8	0.337122	0.00697818	1.51447	0.598814	1.51447	187.561	123.846
ENSG00000228037		0.340116	0.00706081	1.53147	0.614917	1.53147	69.7536	45.5468
ENSG00000276672		0.346274	0.00720967	0.667136	-0.583947	-1.49894	39.2483	58.831
CXCR5	C-X-C motif chemokine receptor 5	0.351014	0.00734356	1.20836	0.273051	1.20836	6180.95	5115.15
ANKRD18DP	ankyrin repeat domain 18D, pseudogene	0.351014	0.00735097	0.472954	-1.08023	-2.11437	22.7879	48.182
F2RL3	F2R like thrombin or trypsin receptor 3	0.354829	0.00748735	2.48288	1.31202	2.48288	28.0971	11.3163
POGZ	pogo transposable element derived with ZNF domain	0.354829	0.00749531	0.876286	-0.190526	-1.14118	1565.1	1786.06
BACH1-IT1		0.354829	0.00749547	0.661143	-0.596965	-1.51253	27.6295	41.7905
CTU1	cytosolic thiouridylase subunit 1	0.355868	0.00753902	1.2983	0.37662	1.2983	134.707	103.757
BIRC3	baculoviral IAP repeat containing 3	0.357034	0.00758541	1.18866	0.249331	1.18866	31668.5	26642.3
ARL6IP6	ADP ribosylation factor like GTPase 6 interacting protein 6	0.358992	0.00767861	0.884447	-0.177152	-1.13065	696.214	787.174
ENSG00000218565		0.358992	0.00769624	0.57397	-0.800953	-1.74225	21.2198	36.9703
OTULIN	OTU deubiquitinase with linear linkage specificity	0.358992	0.00770017	0.881993	-0.18116	-1.1338	1383.53	1568.64
BORCS6	BLOC-1 related complex subunit 6	0.358992	0.0077225	1.20422	0.2681	1.20422	515.832	428.353
TBC1D10B	TBC1 domain family member 10B	0.358992	0.00773596	1.12223	0.166373	1.12223	778.698	693.882
DALRD3	DALR anticodon binding domain containing 3	0.359863	0.00777656	1.20278	0.266372	1.20278	454.066	377.514
ENSG00000260816		0.360252	0.00783256	0.598015	-0.741746	-1.6722	46.6673	78.037
ID3	inhibitor of DNA binding 3, HLH protein	0.360252	0.00791066	1.37091	0.455138	1.37091	814.287	593.974
SHISAL2A	shisa like 2A	0.360252	0.0079159	1.19102	0.252197	1.19102	493.598	414.433
ENSG00000289938		0.360252	0.00792373	0.561464	-0.832735	-1.78106	24.6199	43.8495
RBM15	RNA binding motif protein 15	0.360252	0.00792502	0.879387	-0.18543	-1.13716	2592.32	2947.88
ENSG00000272033		0.360252	0.00793258	0.627491	-0.672333	-1.59365	59.2382	94.4048
ENSG00000279555		0.360252	0.00793806	0.578347	-0.789993	-1.72907	34.9412	60.4156
ENSG00000279463		0.361907	0.00799649	0.544507	-0.876977	-1.83652	12.4653	22.8929
TRAF2	TNF receptor associated factor 2	0.363496	0.00805366	1.22536	0.293208	1.22536	538.531	439.487
YARS2	tyrosyl-tRNA synthetase 2	0.365755	0.0081355	1.11943	0.162764	1.11943	472.104	421.736
ENSG00000266446		0.365755	0.00821844	0.407074	-1.29664	-2.45656	2.44937	6.01703
PURB	purine rich element binding protein B	0.365755	0.00823582	0.901364	-0.149818	-1.10943	1448.29	1606.78
C18orf25	chromosome 18 open reading frame 25	0.365755	0.00824629	0.890616	-0.167125	-1.12282	1155.96	1297.93
BBC3	BCL2 binding component 3	0.365755	0.00827644	1.402	0.487484	1.402	122.275	87.2147
CUX1	cut like homeobox 1	0.365755	0.00829678	0.890928	-0.166619	-1.12243	1141.01	1280.7
SPHK2	sphingosine kinase 2	0.365755	0.00830835	1.17288	0.230053	1.17288	285.122	243.096
VWA7	von Willebrand factor A domain containing 7	0.365755	0.00834788	1.54538	0.62796	1.54538	67.9377	43.9619
ARID1B	AT-rich interaction domain 1B	0.365755	0.00834976	0.842449	-0.247339	-1.18702	4796.06	5693
LIMD1-AS1	LIMD1 antisense RNA 1	0.365755	0.00835538	1.39319	0.478392	1.39319	72.2533	51.8618
ENSG00000238966		0.365755	0.00841298	0.577735	-0.79152	-1.7309	10.0015	17.3115
ECHDC3	enoyl-CoA hydratase domain containing 3	0.365755	0.0084145	1.63601	0.710178	1.63601	45.506	27.8153
MRPS18B	mitochondrial ribosomal protein S18B	0.365755	0.0084385	1.18375	0.243368	1.18375	1243.77	1050.7
ENSG00000267364		0.365755	0.00844465	2.09931	1.06991	2.09931	24.0887	11.4746
RARA	retinoic acid receptor alpha	0.365755	0.00846642	1.20139	0.264708	1.20139	866.611	721.338
RASGEF1B	RasGEF domain family member 1B	0.365755	0.0084809	0.793891	-0.332988	-1.25962	1930.22	2431.35
RNU4-78P	RNA, U4 small nuclear 78, pseudogene	0.365755	0.00849265	0.475927	-1.07119	-2.10116	5.78252	12.15
ENSG00000260400		0.365755	0.00850335	0.694274	-0.526423	-1.44035	30.1515	43.4288
SYNGR2	synaptogyrin 2	0.36674	0.00854852	1.23074	0.299532	1.23074	5236.3	4254.57
SEC22C	SEC22 homolog C, vesicle trafficking protein	0.36834	0.00860816	1.08578	0.118731	1.08578	1063.17	979.181
ZNF17	zinc finger protein 17	0.37334	0.00874792	1.20264	0.266206	1.20264	321.32	267.179
MSI2	musashi RNA binding protein 2	0.37334	0.00880068	0.877907	-0.187861	-1.13907	1851.56	2109.06
SLC2A5	solute carrier family 2 member 5	0.37334	0.00881251	1.34768	0.430477	1.34768	522.236	387.508
MAMLD1	mastermind like domain containing 1	0.37334	0.00882282	2.0835	1.05901	2.0835	23.3635	11.2136
ENSG00000286281		0.37334	0.00883832	0.660485	-0.598401	-1.51404	38.2546	57.919
UPF1	UPF1 RNA helicase and ATPase	0.373399	0.00886711	1.11727	0.159974	1.11727	2430.28	2175.2
ENSG00000275106		0.373399	0.00889162	0.643287	-0.636466	-1.55452	19.0485	29.6111
ZNF777	zinc finger protein 777	0.373399	0.00890772	1.1678	0.223797	1.1678	378.626	324.221
ENSG00000279637		0.375006	0.00896881	0.526808	-0.92465	-1.89822	9.12855	17.328
ZNF791	zinc finger protein 791	0.376015	0.00901578	0.835863	-0.258661	-1.19637	1210.85	1448.62
MYH11	myosin heavy chain 11	0.380976	0.00919656	2.53014	1.33922	2.53014	51.3739	20.3048
MRPL41	mitochondrial ribosomal protein L41	0.380976	0.00924709	1.19143	0.252696	1.19143	251.922	211.445
BAIAP3	BAI1 associated protein 3	0.380976	0.00924764	1.67033	0.740135	1.67033	1314.66	787.066
ENSG00000281530		0.380976	0.00926644	0.637146	-0.650304	-1.5695	24.9507	39.1602
ENSG00000262265		0.380976	0.00927086	0.677313	-0.562106	-1.47642	44.0692	65.0647
TPD52	tumor protein D52	0.380976	0.00928413	0.865431	-0.20851	-1.15549	2780.5	3212.86
ZNF688	zinc finger protein 688	0.380976	0.00929661	1.23031	0.299019	1.23031	337.192	274.071
PLGLB1	plasminogen like B2	0.383627	0.0093846	0.517763	-0.949636	-1.93139	14.0081	27.0551
ANK2	ankyrin 2	0.384118	0.00941991	0.521435	-0.93944	-1.91778	46.3044	88.8018
SMCHD1	structural maintenance of chromosomes flexible hinge domain containing 1	0.387794	0.00954894	0.879025	-0.186023	-1.13762	19055.4	21677.9
LRRC4	leucine rich repeat containing 4	0.387794	0.00955713	0.592738	-0.754534	-1.68709	22.7625	38.4023
WNT2B	Wnt family member 2B	0.389516	0.00962323	1.65976	0.730977	1.65976	43.4429	26.1741
DCHS1	dachsous cadherin-related 1	0.389872	0.00966965	0.542054	-0.883491	-1.84483	41.2522	76.1035
ENSG00000280138		0.389872	0.0096902	0.685506	-0.544758	-1.45878	684.486	998.512
COCH	cochlin	0.389872	0.00972796	1.73738	0.796912	1.73738	1764.67	1015.71
WDCP	WD repeat and coiled coil containing	0.389872	0.00973345	1.17215	0.229155	1.17215	554.313	472.903
ENSG00000219712		0.389872	0.00975036	0.42222	-1.24393	-2.36843	7.75153	18.359
LLGL1	LLGL scribble cell polarity complex component 1	0.390313	0.00978507	1.17861	0.237082	1.17861	514.951	436.915
XPNPEP2	X-prolyl aminopeptidase 2	0.391516	0.009839	0.557999	-0.841664	-1.79212	7.26205	13.0144
XACT	X active specific transcript	0.39165	0.00986613	0.618848	-0.692342	-1.6159	157.683	254.801
CCR7	C-C motif chemokine receptor 7	0.392598	0.00995709	1.26343	0.337348	1.26343	3121.58	2470.71
ENSG00000273017		0.392598	0.00997428	0.519472	-0.944881	-1.92503	5.33088	10.2621
MRFAP1L1	Morf4 family associated protein 1 like 1	0.392598	0.00998425	1.16098	0.215338	1.16098	1596.15	1374.84
EIF1B	eukaryotic translation initiation factor 1B	0.392598	0.0099981	0.857138	-0.222401	-1.16667	382.964	446.794
Red font- false discovery rate (FDR) < 5% (n=31).

[truncated: 7 more sheets: TS10 B cell DEG pathways, TS11 Overlap of smCpGs and DEGs, TS12 smCpGs and mQTL SNPs, TS13 smCpGs and GWAS SNPs, TS14 summary all GWAS, TS15 Summary disease GWAS, TS16 Integration of smCpGs]
